# Supplementary material for: Smokers with Self-Reported Mental Health Conditions: A Case for Screening in the Context of Tobacco Cessation Services
Source: PLoS One. 2016 Jul 8;11(7):e0159127. doi: 10.1371/journal.pone.0159127 (PMC4938618; doi:10.1371/journal.pone.0159127)
Supplement: S1 Data — (CSV) [file pone.0159127.s001.csv]

race	anxi	depr	bipo	schi	drug_alcoh	any_mhc	n_mhc	mhc	age	gender	edu
3_Hispa	0	1	1	0	0	1	2	2	3_25-44	1_M	2
1_White	0	0	0	0	0	0	0	0	2_18-24		1
1_White	0	0	0	0	0	0	0	0	3_25-44	2_F	2
1_White	0	1	0	0	0	1	1	1	3_25-44	2_F	2
2_Black	1	1	1	1	0	1	4	2	3_25-44	2_F	1
1_White	0	1	1	0	1	1	3	2	3_25-44	2_F	2
2_Black	1	1	1	1	0	1	4	2	4_45-64	2_F	1
1_White	0	0	0	0	0	0	0	0	5_65+	2_F	2
1_White	0	0	0	0	0	0	0	0	3_25-44	2_F	1
6_Multi	1	1	0	0	0	1	2	2	2_18-24		2
6_Multi	0	0	0	0	0	0	0	0	3_25-44	2_F	2
2_Black	1	0	0	0	0	1	1	1	4_45-64	1_M	1
3_Hispa	1	1	1	0	0	1	3	2	2_18-24	2_F	1
1_White	0	0	0	1	0	1	1	1	4_45-64	2_F	1
2_Black	0	1	1	0	0	1	2	2	2_18-24	2_F	1
2_Black	0	0	0	0	0	0	0	0	3_25-44		1
2_Black	0	1	0	0	0	1	1	1	3_25-44	2_F	1
2_Black	0	0	0	0	0	0	0	0	4_45-64	2_F	1
1_White	0	0	0	0	0	0	0	0	3_25-44	2_F	1
1_White	0	0	0	0	0	0	0	0	4_45-64	2_F	2
1_White	0		0	0	0				5_65+	1_M	2
6_Multi	0	0	0	0	0	0	0	0	4_45-64	1_M	2
1_White	0	0	0	0	0	0	0	0	2_18-24	2_F	2
6_Multi	1	1	1	0	1	1	4	2	3_25-44	2_F	2
1_White	1	0	1	0	1	1	3	2	3_25-44	2_F	2
1_White		1	1	0	0				4_45-64	1_M	1
3_Hispa	0	1	0	0	1	1	2	2	2_18-24	2_F	1
1_White	0	1	1	0	1	1	3	2	4_45-64	1_M	1
1_White	0	1	0	0	0	1	1	1	4_45-64	2_F	2
1_White	1	1	0	0	0	1	2	2	3_25-44	2_F	2
1_White	1	1			1				3_25-44	2_F	2
8_do no	0	0	0	1	0	1	1	1	2_18-24
2_Black	0	0	0	0	0	0	0	0	3_25-44	2_F	2
1_White	0	0	0	0	0	0	0	0	4_45-64	1_M	1
2_Black			1	1	1				3_25-44	2_F	1
8_do no	1	0	0	0	0	1	1	1	4_45-64	2_F
1_White	1	1	0	0	0	1	2	2	3_25-44	2_F	2
2_Black	0	0	0	0	0	0	0	0	4_45-64	2_F	2
2_Black	0	0	0	0	0	0	0	0	4_45-64	1_M	1
1_White	1	1	0	0	0	1	2	2	4_45-64	2_F	1
1_White	0	1	0	0	0	1	1	1	5_65+	1_M	2
1_White	1	1	1	0	0	1	3	2	5_65+	2_F	1
1_White	0	0	0	0	0	0	0	0	4_45-64	1_M	1
2_Black	0	0	0	0	0	0	0	0	3_25-44	2_F	2
2_Black	1	0		1	0				3_25-44	2_F	2
2_Black	0	1	1	0	0	1	2	2	3_25-44	2_F	1
1_White	0	0	0	0	0	0	0	0	3_25-44	2_F	1
1_White	0	0	0	0	0	0	0	0	4_45-64		1
8_do no	0	0	0	0	0	0	0	0	4_45-64
6_Multi	1	1	0	0	0	1	2	2	2_18-24	2_F	1
6_Multi	0	1	0	0	0	1	1	1	2_18-24	2_F	2
4_Asian	1	0	0	0	0	1	1	1	3_25-44	2_F	1
1_White	0	0	0	0	0	0	0	0	4_45-64	2_F	2
2_Black	0	0	0	0	0	0	0	0	3_25-44	2_F	2
2_Black	1	1	1	0	1	1	4	2	4_45-64	2_F	1
1_White	0	1	0	0	1	1	2	2	4_45-64	2_F	2
2_Black	0	0	0	0	0	0	0	0	3_25-44	2_F	2
1_White	0	0	0	0	0	0	0	0	3_25-44	2_F	2
1_White	0	0	0	0	0	0	0	0	3_25-44	2_F	2
3_Hispa	0	0	0	0	0	0	0	0	5_65+	1_M	2
1_White	1	1	0	0	0	1	2	2	4_45-64	1_M	1
1_White	0	1	0	0	0	1	1	1	3_25-44	2_F	1
1_White	1	1	0	0	0	1	2	2	4_45-64	2_F	1
1_White	0	0	0	0	0	0	0	0	4_45-64	1_M	2
6_Multi	1	1	0	0	0	1	2	2	3_25-44	2_F	1
8_do no	0	0	0	0	1	1	1	1	4_45-64	1_M	1
1_White			1						4_45-64	2_F	1
1_White	0	1	0	0	0	1	1	1	4_45-64	1_M	1
8_do no	0								5_65+	2_F	1
1_White	1	1	0	0	1	1	3	2	3_25-44	2_F	2
3_Hispa	0	0	0	0	0	0	0	0	3_25-44	1_M	1
3_Hispa	0	0	1	0	0	1	1	1	4_45-64	1_M	1
1_White	0	0	0	0	0	0	0	0	3_25-44	1_M	2
1_White	0	0	0	0	1	1	1	1	3_25-44	2_F	1
3_Hispa	0		0	0	0				3_25-44	2_F	1
1_White	0	0	0	0	0	0	0	0	3_25-44	1_M	2
3_Hispa	1	1	0	0	0	1	2	2	3_25-44	2_F	1
2_Black	0	1	0	0	0	1	1	1	5_65+	1_M	2
1_White	0	0	0	0	0	0	0	0	4_45-64	2_F	1
3_Hispa	0	0	0	0	0	0	0	0	3_25-44	1_M	1
1_White	0	0	0	0	0	0	0	0	3_25-44	1_M	2
1_White	1	0	0	0	1	1	2	2	3_25-44	2_F	2
1_White	0	1	1		0				2_18-24	1_M	2
3_Hispa	0	1	1	0	0	1	2	2	4_45-64	2_F	1
1_White	1	0	0	1	0	1	2	2	3_25-44	1_M	1
1_White	0	0	0	0	0	0	0	0	4_45-64	2_F	1
1_White	1	1	0	0	0	1	2	2	3_25-44	1_M	2
1_White	1	1	0	0	0	1	2	2	5_65+	1_M	2
2_Black	1	1	0	1	1	1	4	2	4_45-64	1_M	1
1_White	0	0	0	0	1	1	1	1	3_25-44	1_M	1
1_White	0	0	0	0	0	0	0	0	3_25-44	1_M	1
1_White	0	0	0	0	0	0	0	0	3_25-44	2_F	2
2_Black	0	0	0	0	0	0	0	0	4_45-64	2_F	2
2_Black	0	0	0	0	0	0	0	0	4_45-64	2_F	1
1_White	1		0	1	0				3_25-44	2_F	2
2_Black	1	1	0	0	0	1	2	2	4_45-64	2_F	2
7_Other	1	1	0	0	0	1	2	2	3_25-44	2_F	2
3_Hispa	0	0	0	0	0	0	0	0	4_45-64	2_F	1
8_do no	0	1	0	0	0	1	1	1	4_45-64
1_White	0	1	0	0	1	1	2	2	2_18-24	1_M	1
1_White	1	1	0	0	0	1	2	2	4_45-64	2_F	2
1_White	1	1	1	0	0	1	3	2	3_25-44	2_F	2
2_Black	0	1	0	0	0	1	1	1	4_45-64	2_F	2
3_Hispa	0	0	0	0	1	1	1	1	4_45-64	1_M	1
6_Multi	1	0	0	0	0	1	1	1	3_25-44	2_F	1
3_Hispa	1	1	0	0	0	1	2	2	4_45-64	2_F	1
1_White	0	0	0	0	0	0	0	0	3_25-44	2_F	1
2_Black	0	0	0	0	0	0	0	0	4_45-64	2_F	1
1_White	0	0	0	0	0	0	0	0	3_25-44	2_F	2
1_White	1	1	1	0	0	1	3	2	4_45-64	2_F	1
1_White	0	0	0	0	0	0	0	0	2_18-24	2_F	2
4_Asian	0	1	0	0	0	1	1	1	2_18-24	1_M	2
8_do no	0	1	0	0	0	1	1	1	3_25-44	1_M	1
1_White	1	0	0	0	0	1	1	1	4_45-64	2_F	2
2_Black		1	0	0	0				4_45-64	2_F	2
3_Hispa	1	1	0	0	0	1	2	2	4_45-64	2_F	1
1_White	0	1	0	0	0	1	1	1	4_45-64	2_F	2
7_Other	0	0	0	0	0	0	0	0	2_18-24	1_M	2
3_Hispa	0	0	0	0	0	0	0	0	3_25-44	2_F	1
2_Black	0	0	0	0	0	0	0	0	4_45-64	2_F	2
3_Hispa	0	0	0	0	0	0	0	0	4_45-64	2_F	1
2_Black	1	0	0	0	0	1	1	1	4_45-64	2_F	2
3_Hispa	1	1	1	1	0	1	4	2	3_25-44	2_F	1
2_Black	1	1	0	0	0	1	2	2	4_45-64	2_F	1
6_Multi	1	1	0	0	0	1	2	2	3_25-44	2_F	1
2_Black	1	1	1	0	0	1	3	2	5_65+	2_F	1
1_White	1	1	0	0	0	1	2	2	4_45-64	1_M	1
3_Hispa	0	0	0	0	0	0	0	0	2_18-24	1_M	1
3_Hispa	1	1	0	0	0	1	2	2	4_45-64	2_F	2
5_Al	1	1	0	0	0	1	2	2	3_25-44	2_F	1
1_White	0	1	0	0	0	1	1	1	4_45-64	2_F	1
2_Black	1	1	0	1	0	1	3	2	4_45-64	2_F	1
1_White	0	0	0	0	0	0	0	0	2_18-24	2_F	2
1_White	0	0	0	0	0	0	0	0	3_25-44	1_M	1
3_Hispa	0	0	0	0	0	0	0	0	3_25-44	2_F	1
3_Hispa	0	0	0	0	0	0	0	0	3_25-44	1_M	1
1_White	1	1		0	0				3_25-44	1_M	1
2_Black	0	1	0	0	0	1	1	1	4_45-64	1_M	1
1_White	1	1	1	0	0	1	3	2	4_45-64	2_F	2
1_White	0	0	0	0	0	0	0	0	4_45-64	1_M	2
2_Black	0	0	0	0	0	0	0	0	5_65+	2_F	1
3_Hispa	0	1	0	0	0	1	1	1	3_25-44	2_F	2
1_White	0	0	0	0	0	0	0	0	3_25-44	2_F	2
1_White	0	0	0	0	0	0	0	0	3_25-44	2_F	1
1_White	0	1	0	0	0	1	1	1	4_45-64	1_M	1
3_Hispa	0	0	0	0	0	0	0	0	4_45-64	2_F	1
1_White	1	0	0	0	0	1	1	1	4_45-64	2_F	2
3_Hispa	0	0	0	0	0	0	0	0	4_45-64	2_F	1
3_Hispa	1	1			0				4_45-64	1_M	1
3_Hispa		1	1	0	0				4_45-64	1_M	1
1_White	1	1	1	1	0	1	4	2	3_25-44	2_F	1
1_White	0	0	0	0	0	0	0	0	3_25-44	2_F	2
1_White	0	0	0	0	0	0	0	0	3_25-44	2_F	2
1_White	0	0	0	0	0	0	0	0	4_45-64	2_F	1
5_Al	1	1	0	0	0	1	2	2	4_45-64	2_F	1
1_White	0	0	0	0	1	1	1	1	3_25-44	2_F	2
1_White	1	1	0	0	0	1	2	2	2_18-24	1_M	1
1_White	0	0	0	0	0	0	0	0	4_45-64	1_M	1
2_Black	0	1	0	1	0	1	2	2	4_45-64	1_M	1
1_White	0	1	0	0	0	1	1	1	4_45-64	1_M	1
4_Asian	0	0	0	0	0	0	0	0	3_25-44	1_M	2
1_White	0	0	0	0	0	0	0	0	4_45-64	1_M	2
5_Al									4_45-64	2_F	1
8_do no	0	0	0	0	0	0	0	0	2_18-24	2_F	2
2_Black	0	0	0	0	0	0	0	0	3_25-44	1_M	1
1_White	0	0	0	0	0	0	0	0	2_18-24	2_F	1
5_Al	1	1	1	1	0	1	4	2	4_45-64	2_F	2
7_Other	0	0	0	0	0	0	0	0	4_45-64	2_F	2
1_White	1	0	0	0	0	1	1	1	4_45-64	2_F	1
2_Black	0	0	0	0	0	0	0	0	4_45-64	2_F	2
4_Asian	0	0	0	0	0	0	0	0	4_45-64	1_M	2
1_White	1	1	0	0	1	1	3	2	4_45-64	1_M	2
3_Hispa	0	0	0	0	0	0	0	0	3_25-44	1_M	1
2_Black	1	0	0	0	0	1	1	1	3_25-44	2_F	2
3_Hispa		0	0	0	0				3_25-44	1_M	1
2_Black	1	1	0	0	0	1	2	2	4_45-64	2_F	2
1_White	0	0	0	0	0	0	0	0	3_25-44	1_M	2
2_Black	0	0	0	0	0	0	0	0	4_45-64	2_F	1
1_White	1	1	0	0	0	1	2	2	4_45-64	2_F	1
2_Black	0	0	0	0	0	0	0	0	2_18-24	1_M	2
3_Hispa	0	0	0	0	0	0	0	0	4_45-64	2_F	2
2_Black	1	0	1	0	0	1	2	2	4_45-64	2_F	2
2_Black	0	0	0	0	0	0	0	0	4_45-64	1_M	2
3_Hispa	0	0	0	0	1	1	1	1	5_65+	1_M	1
1_White	0	0	0	0	0	0	0	0	5_65+	1_M	2
4_Asian	0	0	0	0	0	0	0	0	4_45-64	2_F	2
1_White	0	1	1	1	0	1	3	2	4_45-64	1_M	1
3_Hispa	0	1	0	0	0	1	1	1	3_25-44	1_M	1
1_White	0	1	0	0	0	1	1	1	4_45-64	1_M	2
1_White		1	0	0	1				4_45-64	1_M	1
1_White	1	1	1	0	0	1	3	2	3_25-44	2_F	1
3_Hispa	0	1	0	0	1	1	2	2	4_45-64	2_F	1
5_Al	0	0	0	0	0	0	0	0	4_45-64	1_M	1
3_Hispa	0	0	0	0	0	0	0	0	3_25-44	2_F	2
6_Multi	0	0	0	0	0	0	0	0	3_25-44	1_M	2
1_White	0	0	0	0	1	1	1	1	4_45-64	2_F	2
1_White	1	1	0	0	0	1	2	2	4_45-64	2_F	2
1_White	0	0	0	0	0	0	0	0	4_45-64	1_M	2
4_Asian	0	0	0	0	0	0	0	0	4_45-64	2_F	2
1_White	1	1	0	0	0	1	2	2	4_45-64	2_F	2
1_White	1	1	1	1	1	1	5	2	4_45-64	2_F	1
6_Multi	1	0	0	0	0	1	1	1	3_25-44	2_F	2
6_Multi	0	0	0	0	0	0	0	0	4_45-64	2_F	2
5_Al	0	1	1	0	1	1	3	2	3_25-44	2_F	1
1_White	0	0	0	0	0	0	0	0	5_65+	2_F	2
1_White	0	0	0	1	0	1	1	1	4_45-64	2_F	1
1_White	1	1	1	0	0	1	3	2	3_25-44	2_F	2
1_White	0	1	1	0	0	1	2	2	4_45-64	2_F	1
1_White	0	1	0	0	0	1	1	1	5_65+	1_M	1
6_Multi	0	0	1	1	0	1	2	2	3_25-44	2_F	2
1_White	0	0	0	0	0	0	0	0	4_45-64	2_F	2
1_White	0	0	0	0	0	0	0	0	4_45-64	2_F	2
3_Hispa	0	0	0	0	0	0	0	0	5_65+	1_M	1
3_Hispa	0	0	0	0	0	0	0	0	3_25-44	1_M	1
1_White	1	1	0	0	0	1	2	2	4_45-64	1_M	2
1_White	1	1	0	0	0	1	2	2	4_45-64	2_F	1
1_White	0	1	0	0	0	1	1	1	4_45-64	2_F	2
3_Hispa	1	1	1	0	0	1	3	2	3_25-44	2_F	2
1_White	1	1	0	0	0	1	2	2	4_45-64	1_M	2
4_Asian	0	0	0	0	0	0	0	0	3_25-44	1_M	1
1_White	1	1	1	0	0	1	3	2	4_45-64	2_F	1
2_Black	0	0	0	0	0	0	0	0	3_25-44	2_F	2
1_White	0	0	0	0	0	0	0	0	2_18-24	2_F	1
1_White	1	1	0	0	0	1	2	2	2_18-24	2_F	1
2_Black	1	1	1	0	0	1	3	2	4_45-64	2_F	1
2_Black	0	1	0	0	0	1	1	1	4_45-64	1_M	1
2_Black	0	1	0	0	0	1	1	1	4_45-64	2_F	2
2_Black	0	0	0	0	0	0	0	0	4_45-64	2_F	2
1_White	1	1	0	0	1	1	3	2	3_25-44	2_F	1
2_Black	0	0	0	0	0	0	0	0	4_45-64	2_F	1
2_Black	0	0	0	0	0	0	0	0	3_25-44	2_F	2
2_Black	1	1	1	0	0	1	3	2	3_25-44	2_F	1
1_White	0	0	1	0	0	1	1	1	4_45-64	1_M	1
2_Black		1	0	0	0				3_25-44	2_F	2
2_Black	0	0	0	0	0	0	0	0	3_25-44	2_F	2
3_Hispa	0	0	0	0	0	0	0	0	3_25-44	2_F	1
6_Multi	0	0	0	0	0	0	0	0	3_25-44	2_F	1
1_White	1	1	1	0	1	1	4	2	3_25-44	1_M	1
2_Black	0	0	0	0	0	0	0	0	4_45-64	2_F	1
5_Al	0	0	0	0	0	0	0	0	3_25-44	2_F	1
1_White	1	0	0	0	0	1	1	1	3_25-44	1_M	1
1_White	0	0	0	0	0	0	0	0	3_25-44	2_F	2
2_Black	0	0	0	0	1	1	1	1	3_25-44	2_F	1
3_Hispa	1	1	0	0	1	1	3	2	3_25-44	2_F	2
4_Asian	0	0	0	0	0	0	0	0	4_45-64	1_M	2
1_White	1	1	0	1	1	1	4	2	3_25-44	1_M	1
2_Black	0	0	0	0	0	0	0	0	4_45-64	1_M	1
2_Black	0	0	0	0	0	0	0	0	3_25-44	1_M	1
1_White	0	1	0	0	0	1	1	1	4_45-64	1_M	1
3_Hispa	0	0	0	0	1	1	1	1	4_45-64	1_M	2
3_Hispa	1	0	0	0	0	1	1	1	4_45-64	1_M	1
2_Black	0	0	0	0	0	0	0	0	2_18-24	2_F	1
1_White	1	1	1	0	0	1	3	2	3_25-44	2_F	2
1_White	1	1	1	0	0	1	3	2	4_45-64	2_F	2
1_White	1	1		0	0				3_25-44	2_F	1
1_White	1	1	1	1	0	1	4	2	4_45-64	2_F	1
2_Black	0	0	0	0	0	0	0	0	3_25-44	2_F	2
4_Asian	0	0	0	0	0	0	0	0	2_18-24	1_M	2
1_White	0	0	0	0					4_45-64	1_M	2
3_Hispa	0	1	0	0	1	1	2	2	4_45-64	1_M	1
3_Hispa	1	1	0	0					4_45-64	2_F	1
3_Hispa	1	1	0	0	0	1	2	2	4_45-64	1_M	2
3_Hispa	0	0	0	0	0	0	0	0	2_18-24	1_M	1
1_White	1	0	0	0	1	1	2	2	2_18-24	1_M	2
2_Black	0	0	0	0	0	0	0	0	4_45-64	2_F	2
8_do no	0	0	0						3_25-44	1_M
8_do no	0	0	0	0	0	0	0	0	4_45-64
1_White	1	1	0	0	0	1	2	2	4_45-64	2_F	1
1_White	0	0	0	0	0	0	0	0	4_45-64	2_F	1
1_White	0	0	0	0	0	0	0	0	3_25-44	2_F	1
1_White	0	0	0	0	0	0	0	0	4_45-64	1_M	1
1_White	0	1	0	0	0	1	1	1	4_45-64	2_F	2
3_Hispa	1	1	0	0	0	1	2	2	3_25-44	2_F	2
1_White	1	1	0	0	0	1	2	2	4_45-64	2_F	2
1_White	1	0	0	0	0	1	1	1	2_18-24	2_F	1
1_White	1	1	1	0	1	1	4	2	3_25-44	2_F	1
3_Hispa	0	0	0	0	0	0	0	0	2_18-24	1_M	1
2_Black	0	0	0	0	0	0	0	0	4_45-64	2_F	2
6_Multi	0	0	0	0	0	0	0	0	4_45-64	1_M	1
7_Other	1	1		0	1				4_45-64	1_M	1
3_Hispa	0	1	0	0	0	1	1	1	2_18-24	1_M	2
1_White	1	1	1	0	0	1	3	2	4_45-64	1_M	1
1_White	0	0	0	0	0	0	0	0	5_65+	1_M	1
1_White	0	1	0	0	0	1	1	1	2_18-24	1_M	2
1_White	0	0	0	0	0	0	0	0	3_25-44	1_M	1
1_White	1	0	0	0	0	1	1	1	3_25-44	1_M	1
1_White	0	1	1	0	0	1	2	2	4_45-64	1_M	1
1_White	1	0	1	0	0	1	2	2	2_18-24	1_M	1
1_White	1	1	0	0	0	1	2	2	3_25-44	2_F	2
1_White	0	0	0	0	0	0	0	0	3_25-44	1_M	1
1_White	0	0	0	0	0	0	0	0	2_18-24	1_M	2
1_White	0	0	0	0	0	0	0	0	4_45-64	1_M	2
3_Hispa	0	0	0	0	0	0	0	0	5_65+	1_M	1
2_Black	0	0	0	0	0	0	0	0	3_25-44	2_F	2
2_Black	1	1	1	0	0	1	3	2	4_45-64	2_F	2
3_Hispa	1	1	1	0	0	1	3	2	3_25-44	2_F	1
1_White	0	0	0	0	0	0	0	0	4_45-64	1_M	1
3_Hispa	0	1	0	0	0	1	1	1	3_25-44	2_F	1
1_White	1		1	0	0				3_25-44	1_M	1
3_Hispa	1	1	1	0	0	1	3	2	4_45-64	1_M	1
3_Hispa	1	0	1	0	0	1	2	2	4_45-64	2_F	2
1_White	0	0	0	0	0	0	0	0	3_25-44	1_M	1
1_White	0	0	0	0	0	0	0	0	5_65+	2_F	1
3_Hispa	1	1	0	1	0	1	3	2	3_25-44	1_M	2
1_White	1	1	1		0				2_18-24	1_M	1
1_White	1	1	1	0	0	1	3	2	4_45-64	1_M	2
3_Hispa	1	0	0	0	0	1	1	1	4_45-64	1_M	1
1_White	0	0	0	0	0	0	0	0	4_45-64	2_F	1
1_White	1	1	0	0	1	1	3	2	3_25-44	2_F	2
1_White	1	0	0	0	0	1	1	1	3_25-44	2_F	2
1_White	0	1	0	0	0	1	1	1	4_45-64	1_M	1
1_White	0	0	0	0	0	0	0	0	4_45-64	1_M	2
1_White	0	1	0	0	0	1	1	1	4_45-64	2_F	2
1_White	0	0	0	0	0	0	0	0	3_25-44	2_F	2
1_White	1	0	1	0	0	1	2	2	4_45-64	2_F	1
1_White	0	0	0	0					3_25-44	2_F	2
1_White	1	1	1	1	0	1	4	2	2_18-24	2_F	1
6_Multi	0	0	0	0	0	0	0	0	3_25-44	2_F	1
1_White	0	0	0	0	0	0	0	0	4_45-64	1_M	1
2_Black	1	1	0	1	0	1	3	2	4_45-64	2_F	1
1_White	1	1	0	0	0	1	2	2	4_45-64	2_F	2
3_Hispa	1	1	0	0	0	1	2	2	4_45-64	2_F	2
1_White	0	0	0	0	0	0	0	0	3_25-44	1_M	2
2_Black	0	0	0	0	1	1	1	1	5_65+	1_M	1
1_White	0	0	0	0	0	0	0	0	4_45-64	2_F	2
3_Hispa	0	1	0	0	0	1	1	1	4_45-64	2_F	1
1_White	0	0	0	0	0	0	0	0	3_25-44	1_M	1
1_White	0	0	0	0	0	0	0	0	5_65+	1_M	1
1_White	1	1	0	0	0	1	2	2	4_45-64	1_M	1
2_Black	0	0	0	0	1	1	1	1	4_45-64	1_M	2
1_White	0	0	0	0	0	0	0	0	3_25-44	1_M	1
2_Black	0	1	0	0	0	1	1	1	4_45-64	2_F	1
1_White	1	1	0	0	0	1	2	2	3_25-44	2_F	2
3_Hispa	0	0	0	0	0	0	0	0	3_25-44	1_M	2
2_Black	0	0	0	0	0	0	0	0	3_25-44	1_M	1
1_White	1	0	0	0	0	1	1	1	3_25-44	2_F	1
1_White	0	1	1	0	0	1	2	2	4_45-64	1_M	2
1_White	1	0	0	0	0	1	1	1	4_45-64	2_F	1
1_White	0	0	0	0	0	0	0	0	3_25-44	2_F	1
3_Hispa	1	1	0	0	0	1	2	2	4_45-64	2_F	1
2_Black	0	0	0	0	0	0	0	0	4_45-64	2_F	1
1_White	0	0	0	0	0	0	0	0	3_25-44	2_F	2
3_Hispa	0	1	0	0	0	1	1	1	4_45-64	1_M	1
2_Black	0	0	1	1	0	1	2	2	4_45-64	2_F	1
4_Asian	1	1	0	0	0	1	2	2	3_25-44	1_M	2
3_Hispa	0	0	0	0	0	0	0	0	3_25-44	2_F	1
3_Hispa	1	1	0	0	0	1	2	2	4_45-64	2_F	1
3_Hispa	0	0	0	0	0	0	0	0	4_45-64	1_M	2
3_Hispa	0	0	0	0	1	1	1	1	2_18-24	1_M	1
1_White	0	0	0	1	0	1	1	1	3_25-44	1_M	1
3_Hispa	0	0	0	0	0	0	0	0	3_25-44	1_M	1
3_Hispa	0	0	0	0	0	0	0	0	3_25-44	2_F	1
2_Black	0	0	0	0	0	0	0	0	4_45-64	2_F	1
2_Black	1	0	0	0	0	1	1	1	2_18-24	1_M	2
2_Black	0	0	0	0	0	0	0	0	4_45-64	1_M	1
1_White	1	0	1	0	0	1	2	2	4_45-64	2_F	2
3_Hispa	0	0	0	0	0	0	0	0	4_45-64	1_M	1
1_White	1	0	0	0	0	1	1	1	3_25-44	1_M	1
1_White	0	1	0		0				5_65+	2_F	1
1_White	1	1	1	0	0	1	3	2	4_45-64	2_F	1
7_Other	1	1	0	0	0	1	2	2	4_45-64	1_M	2
1_White	1	1	1	0	0	1	3	2	3_25-44	2_F	2
3_Hispa	0	1	0	0	0	1	1	1	5_65+	2_F	2
1_White	0	0	0	0	1	1	1	1	4_45-64	1_M	1
1_White	0	0	0	0	0	0	0	0	4_45-64	1_M	1
2_Black	0	0	0	0	0	0	0	0	4_45-64	2_F	1
1_White	1	1	1	0	0	1	3	2	3_25-44	1_M	1
1_White	0	0	0	0	0	0	0	0	4_45-64	1_M	1
3_Hispa	1	0			0				4_45-64	2_F	2
6_Multi	0	0	0	0	0	0	0	0	2_18-24	2_F	2
1_White	1	0	0	0	0	1	1	1	3_25-44	1_M	1
1_White	0	0	0	0	0	0	0	0	2_18-24	2_F	2
1_White	0	1	0	0	0	1	1	1	3_25-44	2_F	1
1_White	0	0	0	0	0	0	0	0	3_25-44	2_F	1
2_Black	0	0	0	1	0	1	1	1	4_45-64	1_M	1
4_Asian	1	1	1	1	0	1	4	2	4_45-64	1_M	2
1_White	1	1	0	0	0	1	2	2	5_65+	2_F	1
2_Black	0	0	0	0	0	0	0	0	3_25-44	2_F	2
1_White	0	0	0	0	0	0	0	0	3_25-44	2_F	2
1_White	0	0	0	0	0	0	0	0	4_45-64	1_M	2
1_White	0		0	0	1				3_25-44	2_F	1
6_Multi	0	1	0	0	1	1	2	2	4_45-64	2_F	2
3_Hispa	1	0	0	0	0	1	1	1	3_25-44	1_M	2
6_Multi	1	1	0	0	0	1	2	2	4_45-64	2_F	1
1_White	0	0	0	0	0	0	0	0	3_25-44	1_M	1
1_White	0	0	0	0	0	0	0	0	3_25-44	2_F	2
5_Al	1	0	0	0	0	1	1	1	4_45-64	1_M	1
1_White	0	0	0	0	0	0	0	0	4_45-64	2_F	2
1_White	1	0	0	0	0	1	1	1	3_25-44	2_F	2
2_Black	0	0	0	0	0	0	0	0	3_25-44	2_F	1
2_Black	1	1	1	0	0	1	3	2	4_45-64	2_F	1
1_White	0	1	0	0	0	1	1	1	3_25-44	2_F	1
3_Hispa	0	0	0	0	0	0	0	0	3_25-44	2_F	2
2_Black	0	0	0	0	0	0	0	0	3_25-44	2_F	2
7_Other	0	0	0	0	0	0	0	0	3_25-44	1_M	2
1_White	0	0	0	1	0	1	1	1	4_45-64	1_M	2
3_Hispa	1	1	1	0	0	1	3	2	4_45-64	2_F	2
1_White	0	0	0	0	0	0	0	0	1_<18	2_F	2
3_Hispa	0	0	0	0	0	0	0	0	3_25-44	1_M	2
1_White	0	0	0	0	0	0	0	0	3_25-44	2_F	2
3_Hispa	0	1	0	0	0	1	1	1	4_45-64	1_M	2
2_Black	1	1	0	0	1	1	3	2	3_25-44	2_F	2
3_Hispa	0	1	1	0	0	1	2	2	4_45-64	2_F	1
3_Hispa	0	0	0	0	0	0	0	0	3_25-44	1_M	1
1_White	0	0	0	0	0	0	0	0	3_25-44	2_F	2
6_Multi	1	0	1	0	0	1	2	2	3_25-44	2_F	1
8_do no	0	0	0	0	0	0	0	0	3_25-44	1_M
3_Hispa	1	1	1	0	0	1	3	2	3_25-44	1_M	2
3_Hispa	0	0		0	0				4_45-64	1_M	1
3_Hispa	1		0	0	0				3_25-44	2_F	1
1_White	1	1	0	0	1	1	3	2	3_25-44	2_F	2
3_Hispa	0	0	0	0	0	0	0	0	4_45-64	2_F	2
2_Black	0	0	0	0	0	0	0	0	4_45-64	2_F	1
1_White	0	0	0	0	0	0	0	0	3_25-44	1_M	2
3_Hispa	1	1	0	0	0	1	2	2	2_18-24	1_M	2
2_Black	0	0	0	0	0	0	0	0	4_45-64	1_M	1
1_White	1	1	1	0	0	1	3	2	4_45-64	2_F	1
1_White	0	0	0	0	0	0	0	0	4_45-64	1_M	1
2_Black	0	0	0	0	0	0	0	0	4_45-64	1_M	1
1_White	0	0	0	0	0	0	0	0	4_45-64	1_M	1
4_Asian	0	0	0	0	0	0	0	0	2_18-24	1_M	2
1_White	1	0	0	0	0	1	1	1	4_45-64	2_F	1
1_White	1	0	0	0	0	1	1	1	3_25-44	1_M	1
2_Black	0	0	0	0	0	0	0	0	3_25-44	1_M	2
6_Multi	1	0	0	0	1	1	2	2	2_18-24	1_M	2
1_White	0	0	0	0	0	0	0	0	3_25-44	2_F	2
1_White	0	1	0	0	0	1	1	1	4_45-64	2_F	1
2_Black	1	0	0	0	0	1	1	1	4_45-64	2_F	2
1_White	0	0	0	0	0	0	0	0	4_45-64	1_M	1
1_White	0	1	1	0	0	1	2	2	3_25-44	2_F	1
1_White	0	0	0	0	0	0	0	0	4_45-64	1_M	1
1_White	0	0	0	0	0	0	0	0	4_45-64	2_F	1
1_White	0	1	0	0	0	1	1	1	4_45-64	1_M	2
2_Black	0	1			0				4_45-64	1_M	1
1_White	0	0	0	0	0	0	0	0	4_45-64	1_M	2
1_White	1	0	0	0	0	1	1	1	4_45-64	1_M	2
1_White	1	1	1	0	0	1	3	2	4_45-64	2_F	1
6_Multi	0	0	0	0	1	1	1	1	3_25-44	2_F	1
2_Black	1	1	1	0	1	1	4	2	4_45-64	2_F	2
2_Black	0	1	1	0	0	1	2	2	4_45-64	2_F	2
1_White	0	1	0	0	0	1	1	1	3_25-44	2_F	2
2_Black	0	0	0	0	0	0	0	0	4_45-64	1_M	2
3_Hispa	1	0	1	1	0	1	3	2	3_25-44	1_M	1
2_Black	0	0	0	0	0	0	0	0	4_45-64	1_M	2
6_Multi	1	1	0	0	0	1	2	2	4_45-64	2_F	2
2_Black	1	1	1	1	1	1	5	2	3_25-44	2_F	2
2_Black	0	0	0	0	0	0	0	0	4_45-64	2_F	1
1_White	0	0	0	0	0	0	0	0	4_45-64	1_M	1
3_Hispa	0	0	0	0	0	0	0	0	4_45-64	1_M	1
2_Black	0	0	0	0	0	0	0	0	4_45-64	1_M	2
7_Other	0	1	0	0	0	1	1	1	5_65+	1_M	2
2_Black	0	1	0	0	0	1	1	1	3_25-44	1_M	2
2_Black	0	0	1	1	0	1	2	2	4_45-64	1_M	1
5_Al	1	1	1	0	1	1	4	2	3_25-44	1_M	1
3_Hispa	1	1	0	0	0	1	2	2	4_45-64	2_F	1
1_White	0	1	0	0	0	1	1	1	4_45-64	1_M	1
1_White	0	0	0	0	0	0	0	0	5_65+	2_F	2
1_White	0	0	0	0	0	0	0	0	3_25-44	1_M	1
2_Black	0	0	0	0	0	0	0	0	5_65+	2_F	2
1_White	0	1	0	0	1	1	2	2	4_45-64	2_F	2
1_White	1	1	0	0	0	1	2	2	4_45-64	2_F	1
4_Asian	1	0	1	0	0	1	2	2	3_25-44	2_F	2
6_Multi	1	1	1	0	0	1	3	2	4_45-64	2_F	2
2_Black	0	0	0	0	0	0	0	0	5_65+	2_F	2
2_Black	1	1	1	1	1	1	5	2	4_45-64	1_M	1
2_Black	0	0	0	0	0	0	0	0	4_45-64	1_M	2
1_White	0	0	0	0	0	0	0	0	3_25-44	1_M	1
1_White	1	1	0	0	0	1	2	2	4_45-64	1_M	2
6_Multi	0	0	0	0	0	0	0	0	4_45-64	2_F	1
1_White	0	1	0	0	0	1	1	1	5_65+	2_F	2
2_Black	0	0	1	0	0	1	1	1	3_25-44	2_F	2
2_Black	0	1	1	1	0	1	3	2	2_18-24	2_F	1
1_White	0	0	0	0	0	0	0	0	4_45-64	1_M	2
1_White	0	0	0	0	0	0	0	0	3_25-44	2_F	2
1_White	0	0	0	0	0	0	0	0	3_25-44	1_M	1
1_White	0	1	0	0	0	1	1	1	4_45-64	1_M	2
1_White	0	0	0	0	0	0	0	0	4_45-64	1_M	1
1_White	0	1	0	0	0	1	1	1	4_45-64	2_F	1
1_White		1	0	0	0				4_45-64	2_F	1
1_White	1	1	0	0	0	1	2	2	1_<18	1_M	1
1_White	0	0	0	0	0	0	0	0	2_18-24	2_F	1
1_White	0	0	0	0	0	0	0	0	5_65+	1_M	1
2_Black	0	0	0	0	1	1	1	1	2_18-24	1_M	1
2_Black	0	0	0	0	0	0	0	0	3_25-44	2_F	2
2_Black	0	0	0	0	0	0	0	0	4_45-64	2_F	1
1_White	0	0	0	0	0	0	0	0	4_45-64	1_M	2
3_Hispa	0	0	0	0	0	0	0	0	5_65+	2_F	1
1_White	0	0	0	0	0	0	0	0	3_25-44	1_M	2
2_Black	0	0	0	0	0	0	0	0	3_25-44	2_F	1
2_Black	1	0	0	0	0	1	1	1	3_25-44	2_F	2
2_Black	0	0	0	0	0	0	0	0	4_45-64	1_M	1
1_White	0	0	0	0	0	0	0	0	3_25-44	1_M	2
8_do no									4_45-64
6_Multi	1	1	0	0	0	1	2	2	3_25-44	2_F	1
1_White	1	0	0	1	1	1	3	2	2_18-24	2_F	2
1_White	1	0	0	0	0	1	1	1	4_45-64	2_F	2
5_Al	1	1	0	0	0	1	2	2	4_45-64	2_F	2
1_White	0	0	0	0	0	0	0	0	4_45-64	1_M	2
8_do no	0	0	1	1	0	1	2	2	3_25-44	1_M
1_White	0	0	0	0	0	0	0	0	4_45-64	1_M	2
3_Hispa	0	0	0	0	0	0	0	0	3_25-44	1_M	1
1_White	0	0	0	0	0	0	0	0	4_45-64	1_M	1
2_Black	1	1	0	0	0	1	2	2	4_45-64	2_F	2
5_Al	0	0	0	0	0	0	0	0	4_45-64	2_F	1
1_White	1	1	1	1	0	1	4	2	4_45-64	2_F	1
3_Hispa	0	0	0	0	0	0	0	0	4_45-64	1_M	1
1_White	0	0	0	0	0	0	0	0	4_45-64	1_M	2
2_Black	0	0	0	0	0	0	0	0	4_45-64	2_F	1
1_White	0	0	0	0	0	0	0	0	4_45-64	2_F	2
3_Hispa	1	1	0		0				3_25-44	1_M	2
1_White	0	0	0	0	0	0	0	0	5_65+	1_M	1
2_Black	0	0	0	0	0	0	0	0	4_45-64	2_F	2
2_Black	0	0	0	0	0	0	0	0	4_45-64	1_M	2
1_White	0	0	0	0	0	0	0	0	4_45-64	1_M	1
3_Hispa	1	1	1	0	1	1	4	2	3_25-44	1_M	1
1_White	0	0	0	0	0	0	0	0	4_45-64	2_F	1
4_Asian	0	0	0	0	0	0	0	0	4_45-64	1_M	2
3_Hispa	0	0	0	0	0	0	0	0	3_25-44	1_M	1
2_Black	0	1	1	0	0	1	2	2	4_45-64	1_M	1
1_White	1	1	1	0	0	1	3	2	3_25-44	2_F	2
1_White	0	0	1	0	0	1	1	1	3_25-44	2_F	2
3_Hispa	1	0			0				3_25-44	1_M	1
2_Black	1	1	0	0	0	1	2	2	4_45-64	1_M	2
3_Hispa	1	1	0	0	0	1	2	2	4_45-64	2_F	2
1_White	0	1	0	0	0	1	1	1	3_25-44	2_F	2
1_White		0	0	0	0				4_45-64	2_F	2
6_Multi	0	1	0	0	0	1	1	1	3_25-44	1_M	1
1_White	0	0	0	0	0	0	0	0	4_45-64	1_M	1
6_Multi	0	0	0	0	0	0	0	0	4_45-64	2_F	2
1_White	1	1	0	0	1	1	3	2	3_25-44	2_F	2
1_White	0	0	0	0	0	0	0	0	3_25-44	1_M	2
1_White	0	0	0	0	0	0	0	0	4_45-64	1_M	2
1_White	0	0	0	0	0	0	0	0	4_45-64	2_F	2
1_White	0	0	0	0	0	0	0	0	5_65+	2_F	2
2_Black	0	0	0	0	0	0	0	0	4_45-64	2_F	1
1_White	1	1	0	0	0	1	2	2	3_25-44	2_F	2
6_Multi	0	1	0	0	0	1	1	1	2_18-24	1_M	1
1_White	0	0	0	0	0	0	0	0	4_45-64	1_M	2
1_White	0	0	0	0	0	0	0	0	4_45-64	2_F	2
3_Hispa	0	0	0	0	0	0	0	0	2_18-24	1_M	1
1_White	0	0	0	0	0	0	0	0	3_25-44	1_M	1
3_Hispa									5_65+	1_M	1
3_Hispa	0	0		0	0				4_45-64	2_F	1
1_White	1	0	1	1	0	1	3	2	3_25-44	1_M	1
1_White	0	0	0	0	0	0	0	0	4_45-64	2_F	1
8_do no	0	0	0	0	0	0	0	0	4_45-64	1_M	2
2_Black	0	0	0	0	0	0	0	0	3_25-44	2_F	2
1_White	1	0	1	0	0	1	2	2	4_45-64	2_F	2
2_Black	1	0	0	0	0	1	1	1	4_45-64	2_F	1
2_Black	0	0	0	0	0	0	0	0	4_45-64	2_F	2
6_Multi	0	0	0	0	0	0	0	0	4_45-64	2_F	2
1_White	0	0	1	0	0	1	1	1	3_25-44	1_M	2
1_White	0	0	0	0	0	0	0	0	4_45-64	2_F	2
1_White	0	1	0	0	0	1	1	1	3_25-44	1_M	2
3_Hispa	0	0	0	0	0	0	0	0	3_25-44	1_M	1
2_Black	1	1	1	1	0	1	4	2	4_45-64	2_F	2
1_White	0	0	0	0	0	0	0	0	2_18-24	1_M	2
6_Multi	1	1	0	0	0	1	2	2	3_25-44	1_M	1
1_White	0	0	0	0	0	0	0	0	4_45-64	1_M	2
1_White	1	1	0	0	0	1	2	2	4_45-64	2_F	2
1_White	0	0	0	0	0	0	0	0	4_45-64	2_F	2
3_Hispa	1	1	0	0	0	1	2	2	5_65+	2_F	2
1_White	0	1	1	0	0	1	2	2	3_25-44	2_F	2
5_Al	1	1	1	0	1	1	4	2	3_25-44	2_F	2
1_White	0	0	0	0	0	0	0	0	3_25-44	1_M	2
1_White	0	0	0	0	1	1	1	1	4_45-64	1_M	1
2_Black	1	1	0	0	0	1	2	2	3_25-44	2_F	2
2_Black	0		0	0	0				4_45-64	2_F	2
6_Multi	0	0	0	0	0	0	0	0	4_45-64	2_F	2
3_Hispa	0	0	0	0	0	0	0	0	3_25-44	1_M	1
2_Black	1	1	0	1	0	1	3	2	3_25-44	1_M	1
1_White	0	0	0	0	0	0	0	0	4_45-64	1_M	2
1_White	0	1	0	0	0	1	1	1	3_25-44	2_F	1
8_do no	1	1	1	1	0	1	4	2	4_45-64	1_M
1_White	1	1	0	0	0	1	2	2	4_45-64	1_M	1
1_White	0	0	0	0	1	1	1	1	3_25-44	2_F	2
1_White	1	1	0	0	0	1	2	2	4_45-64	1_M	2
4_Asian	0	0	0	0	0	0	0	0	3_25-44	1_M	1
2_Black	0	1	0	0	0	1	1	1	4_45-64	2_F	2
1_White	0	0	0	0	0	0	0	0	4_45-64	2_F	1
2_Black	0	1	0	0	0	1	1	1	4_45-64	2_F	1
1_White	0	0	0	0	0	0	0	0	2_18-24	2_F	2
1_White	0	0	0	0	0	0	0	0	4_45-64	2_F	1
2_Black	0	0	0	0	0	0	0	0	4_45-64	1_M	2
1_White	1	1	0	0	0	1	2	2	4_45-64	2_F	1
1_White			0	0	0				3_25-44	2_F	1
2_Black	1	1	0	0	0	1	2	2	3_25-44	2_F	2
2_Black	0	0	0	0	0	0	0	0	3_25-44	1_M	2
1_White	0	0	0	0	1	1	1	1	3_25-44	1_M	1
2_Black	1	1	1	0	0	1	3	2	3_25-44	2_F	2
1_White	0	0	0	0	0	0	0	0	3_25-44	1_M	1
3_Hispa	0	0	0	0	0	0	0	0	3_25-44	1_M	2
1_White	0	1	1	0	1	1	3	2	2_18-24	2_F	1
1_White	0	0	0	0	0	0	0	0	4_45-64	1_M	1
1_White	1	1	0	1	1	1	4	2	4_45-64	1_M	2
1_White	0	1	1	0	0	1	2	2	4_45-64	2_F	1
4_Asian	0			0	0				3_25-44	2_F	2
6_Multi	0	0	0	0	0	0	0	0	3_25-44	2_F	1
1_White	0	0	0	0	0	0	0	0	3_25-44	2_F	2
3_Hispa	0	0	0	0	0	0	0	0	3_25-44	2_F	1
2_Black	1	1	1	1	0	1	4	2	3_25-44	1_M	1
6_Multi	0	0	0	0	0	0	0	0	4_45-64	2_F	2
1_White	0	0	0	0	0	0	0	0	4_45-64	2_F	1
1_White	0	0	0	0	0	0	0	0	4_45-64	2_F	1
1_White	0	0	0	1	0	1	1	1	4_45-64	1_M	1
4_Asian	0	0	0	0	0	0	0	0	2_18-24	1_M	1
2_Black	0	0	0	0	0	0	0	0	5_65+	1_M	2
3_Hispa	0	0	0	0	0	0	0	0	3_25-44	2_F	1
3_Hispa	0	0	0	0	0	0	0	0	3_25-44	2_F	1
1_White	0	0	0	0	0	0	0	0	4_45-64	2_F	1
1_White	0	0	0	0	0	0	0	0	4_45-64	1_M	1
1_White	1	0	0	1	0	1	2	2	4_45-64	1_M	2
1_White	1	1	0	0	1	1	3	2	3_25-44	1_M	2
2_Black	1	0	0	0	0	1	1	1	4_45-64	2_F	2
2_Black	1	1	1	0	1	1	4	2	3_25-44	2_F	2
1_White	1	1	1	0	0	1	3	2	3_25-44	2_F	2
7_Other	0	1	0	1	0	1	2	2	4_45-64	2_F	2
1_White	1	1	0	0	0	1	2	2	4_45-64	2_F	2
1_White	1	1	1	0	0	1	3	2	2_18-24	2_F	2
1_White	0	0	1	0	0	1	1	1	3_25-44	1_M	2
1_White	0	0	0	0	0	0	0	0	4_45-64	2_F	1
1_White	0	0	0	0	0	0	0	0	4_45-64	1_M	1
7_Other	0	0	0	0	0	0	0	0	3_25-44	1_M	2
3_Hispa	0	0	0	1	0	1	1	1	2_18-24	1_M	1
1_White	0	0	0	0	0	0	0	0	3_25-44	2_F	2
1_White	0	1	1	0	0	1	2	2	4_45-64	2_F	1
1_White	0	1	1	0	0	1	2	2	3_25-44	2_F	1
1_White	0	0	0	0	1	1	1	1	4_45-64	2_F	1
1_White	0	0	0	0	0	0	0	0	3_25-44	2_F	1
1_White	1	0	1	1	0	1	3	2	4_45-64	1_M	1
2_Black	0	1	0	0	0	1	1	1	3_25-44	2_F	1
2_Black	0	0	0	0	0	0	0	0	3_25-44	2_F	2
6_Multi	1	1	1	1	0	1	4	2	4_45-64	2_F	2
1_White	0	0	0	0	0	0	0	0	4_45-64	2_F	1
8_do no	0	0	1	0	1	1	2	2	3_25-44	1_M	1
1_White	0	0	1	0	0	1	1	1	4_45-64	1_M	2
1_White	0	0	1	0	0	1	1	1	3_25-44	1_M	2
1_White	0	0	0	0	0	0	0	0	3_25-44	1_M	2
2_Black	0	0	0	0	0	0	0	0	4_45-64	2_F	1
2_Black	0	0	0	0	0	0	0	0	4_45-64	2_F	1
1_White	0	0	0	0	0	0	0	0	3_25-44	1_M	1
2_Black	0	1	0	0	0	1	1	1	4_45-64	2_F	1
2_Black	0	1	0	0	0	1	1	1	3_25-44	1_M	1
2_Black	0	0	0	0	0	0	0	0	5_65+	2_F	1
3_Hispa	0	0	0	0	0	0	0	0	2_18-24	2_F	2
3_Hispa	0	0	0	0	0	0	0	0	3_25-44	1_M	1
1_White	0	0	0	0	0	0	0	0	4_45-64	1_M	2
1_White	1	0	0	0	0	1	1	1	3_25-44	1_M	2
8_do no	0	1	0	0	0	1	1	1	4_45-64	2_F	2
1_White	0	0	0	0	0	0	0	0	3_25-44	1_M	2
2_Black	0	0	0	0	0	0	0	0	3_25-44	2_F	2
1_White	0	0	0	0	0	0	0	0	4_45-64	1_M	1
1_White	0	0	0	0	0	0	0	0	3_25-44	2_F	2
1_White	0	1	1	0	0	1	2	2	3_25-44	2_F	2
1_White	0	0	0	0	0	0	0	0	3_25-44	1_M	2
1_White	0	1	1	0	1	1	3	2	3_25-44	1_M	2
5_Al	1	1	1	1	1	1	5	2	3_25-44	1_M	1
3_Hispa	1	1	1	0	0	1	3	2	4_45-64	1_M	2
3_Hispa	0	0	1	1	0	1	2	2	4_45-64	1_M	1
1_White	1	1	1	0	0	1	3	2	4_45-64	2_F	2
3_Hispa	0	0	0	1	0	1	1	1	2_18-24	1_M	1
8_do no	1	1	0	0	0	1	2	2	4_45-64	2_F	2
1_White	0	0	0	1	0	1	1	1	4_45-64	1_M	2
3_Hispa	0	0	0	0	0	0	0	0	2_18-24	1_M	1
2_Black	0	0	0	0	0	0	0	0	3_25-44	2_F	1
3_Hispa	0	0	0	0	1	1	1	1	4_45-64	1_M	1
2_Black	0	1	1	0	0	1	2	2	4_45-64	2_F	2
4_Asian	0	0	0	0	0	0	0	0	3_25-44	2_F	2
1_White	0	0	1	0	0	1	1	1	3_25-44	1_M	1
6_Multi	0	0	0	0	0	0	0	0	3_25-44	2_F	1
4_Asian	0	0	0	0	0	0	0	0	3_25-44	1_M	2
3_Hispa	0	1	0	0	0	1	1	1	4_45-64	1_M	1
1_White	0	0	0	0	0	0	0	0	4_45-64	2_F	1
1_White	1	1	0	0	1	1	3	2	2_18-24	1_M	1
2_Black	0	0	0	0	1	1	1	1	3_25-44	2_F	1
2_Black	0	0	1	1	0	1	2	2	3_25-44	1_M	1
1_White	0	1	1	0	0	1	2	2	2_18-24	2_F	2
1_White	0	1	0	0	0	1	1	1	4_45-64	2_F	1
1_White	1	1	0	0	0	1	2	2	4_45-64	2_F	1
2_Black	0	0	0	0	0	0	0	0	4_45-64	2_F	2
3_Hispa	0	1	1	0	0	1	2	2	4_45-64	1_M	1
3_Hispa	0	0	0	0	0	0	0	0	3_25-44	2_F	1
2_Black	0	1	0	0	1	1	2	2	3_25-44	2_F	1
6_Multi	1	0	0	1	0	1	2	2	5_65+	2_F	2
1_White	0	0	0	0	0	0	0	0	5_65+	2_F
1_White	1	1	0	0	0	1	2	2	5_65+	1_M	2
1_White	1	1	0	0	0	1	2	2	2_18-24	2_F	1
1_White		1	0	0	1				3_25-44	1_M	1
1_White	0	0	0	0	0	0	0	0	2_18-24	2_F	2
2_Black	0	1	0	0	0	1	1	1	4_45-64	2_F	1
1_White	0	0	0	0	0	0	0	0	4_45-64	2_F	1
2_Black	0	1	1	0	1	1	3	2	4_45-64	2_F	1
1_White	0	1	0	0	1	1	2	2	4_45-64	2_F	2
1_White	1	1	1	0	0	1	3	2	4_45-64	2_F	2
2_Black	0	0	0	0	0	0	0	0	4_45-64	1_M	1
3_Hispa	1	0	1	0	0	1	2	2	4_45-64	2_F	2
2_Black	1	1	0	0	0	1	2	2	4_45-64	2_F	1
1_White	1	1	1	0	0	1	3	2	4_45-64	1_M	1
1_White	0	0	0	0	0	0	0	0	5_65+	1_M	2
1_White	0	0	0	0	0	0	0	0	3_25-44	1_M	1
1_White	1	0	0	0	0	1	1	1	4_45-64	1_M	1
1_White	1	1	1	0	1	1	4	2	4_45-64	2_F	2
1_White	0	0	0	0	0	0	0	0	4_45-64	2_F	1
1_White	1	1	0	0	0	1	2	2	4_45-64	1_M	1
1_White	1	1	0	0	0	1	2	2	3_25-44	2_F	2
1_White	1	0	0	0	0	1	1	1	5_65+	2_F	1
2_Black	0	0	0	0	0	0	0	0	4_45-64	2_F	1
1_White	0	0	0	0	0	0	0	0	3_25-44	2_F	2
6_Multi	1	1	1	1	0	1	4	2	3_25-44	1_M	2
1_White	1	1	0	0	0	1	2	2	4_45-64	2_F	2
2_Black	0	0	0	0	0	0	0	0	4_45-64	1_M	1
1_White	0	0	0	0	0	0	0	0	3_25-44	2_F	1
3_Hispa	0	0	0	0	0	0	0	0	3_25-44	1_M	1
2_Black	0	0	0	0	0	0	0	0	4_45-64	1_M	2
1_White	0	0	0	0	0	0	0	0	3_25-44	2_F	1
1_White	1	0	0	0	0	1	1	1	4_45-64	1_M	2
3_Hispa	0	0	0	0	0	0	0	0	3_25-44	2_F	1
4_Asian	1	0	0	0	0	1	1	1	3_25-44	2_F	2
2_Black	0	0	0	0	0	0	0	0	4_45-64	2_F	2
6_Multi	0	0	0	0	0	0	0	0	2_18-24	1_M	1
1_White	0	1	1	0	0	1	2	2	3_25-44	1_M	1
1_White	0	0	0	0	0	0	0	0	3_25-44	1_M	1
7_Other	1	1	1	0	0	1	3	2	3_25-44	1_M	2
2_Black	0	0	0	0	0	0	0	0	4_45-64	2_F	2
1_White	0	0	0	0	0	0	0	0	4_45-64	2_F	2
3_Hispa	0	0	0	0	1	1	1	1	4_45-64	1_M	1
4_Asian	0	0	0	0	0	0	0	0	3_25-44	1_M	2
1_White	0	1	1	0	0	1	2	2	4_45-64	2_F	2
1_White	0	0	0	0	0	0	0	0	4_45-64	2_F	1
1_White	0	0	0	0	0	0	0	0	4_45-64	2_F	1
1_White	1	1	0	0	0	1	2	2	5_65+	1_M	1
7_Other	0	0	0	0	0	0	0	0	5_65+	2_F	2
1_White	0	0	0	0	0	0	0	0	5_65+	1_M	1
2_Black	1	1	0	0	0	1	2	2	4_45-64	2_F	2
1_White	0	0	0	0	0	0	0	0	2_18-24	1_M	2
1_White	0	0	0	0	0	0	0	0	4_45-64	2_F	2
2_Black	0	0		0	0				3_25-44	2_F	2
6_Multi	0	0	0	0	0	0	0	0	3_25-44	2_F	1
2_Black	0	0	0	0	0	0	0	0	4_45-64	1_M	2
1_White	0	0	0	1	0	1	1	1	4_45-64	1_M	1
2_Black	1	1	0	1	0	1	3	2	4_45-64	2_F	2
1_White		1	0	0	0				5_65+	2_F	2
1_White	1	1	0		0				3_25-44	2_F	2
1_White	1	1	1	1	0	1	4	2	4_45-64	1_M	1
1_White	0	1	0	0	0	1	1	1	5_65+	2_F	1
6_Multi	1	1	1	0	1	1	4	2	3_25-44	2_F	2
1_White	1	1	0	0	0	1	2	2	4_45-64	1_M	1
1_White	0	1	0	0	0	1	1	1	4_45-64	2_F	2
1_White	0	0	0	0	0	0	0	0	3_25-44	1_M	2
2_Black	1	1	0	0	0	1	2	2	4_45-64	1_M	1
8_do no	0	0	0	0	0	0	0	0	3_25-44	1_M	1
3_Hispa	0	1	0	1	0	1	2	2	4_45-64	1_M	2
1_White	1	1	0	0	0	1	2	2	3_25-44	2_F	2
7_Other	0	0	0	0	0	0	0	0	4_45-64	1_M	1
7_Other	1	1	0	0	1	1	3	2	3_25-44	1_M	2
3_Hispa	0		0	0	0				2_18-24	2_F	2
1_White	1	0	0	0	0	1	1	1	5_65+	2_F	2
2_Black	0	0	0	1	0	1	1	1	3_25-44	1_M	2
1_White	0	1	0	0	0	1	1	1	4_45-64	2_F	2
1_White	0	0	0	0	0	0	0	0	5_65+	1_M	2
3_Hispa	0	0	0	0	0	0	0	0	3_25-44	1_M	2
1_White	0	0	0	0	0	0	0	0	3_25-44	1_M	2
4_Asian	1	0	0	0	0	1	1	1	3_25-44	2_F	1
1_White	1	1	1	0	0	1	3	2	3_25-44	2_F	2
2_Black	0	0	0	0	0	0	0	0	4_45-64	2_F	2
2_Black	1	1	1	0	0	1	3	2	3_25-44	2_F	1
1_White	0	0	0	0	0	0	0	0	5_65+	2_F	1
1_White	1	0	0	0	0	1	1	1	5_65+	2_F	1
1_White	0	0	0	0	1	1	1	1	3_25-44	1_M	2
7_Other	0	0	0	0	0	0	0	0	4_45-64	2_F	2
3_Hispa	0	0	0	0	0	0	0	0	4_45-64	1_M	1
2_Black	0	0	0	0	0	0	0	0	4_45-64	2_F	1
4_Asian	0	0	0	0	0	0	0	0	3_25-44	1_M	2
3_Hispa	1	0	0	0	0	1	1	1	3_25-44	2_F	2
2_Black	0	0	0	0	0	0	0	0	4_45-64	1_M	1
2_Black	0	1	0	0	0	1	1	1	4_45-64	2_F	2
3_Hispa	0	0	0	0	0	0	0	0	3_25-44	1_M	1
3_Hispa	0	0	0	0	0	0	0	0	4_45-64	1_M	1
2_Black	0	0	0	0	0	0	0	0	4_45-64	1_M	1
2_Black	0	0	0	0	0	0	0	0	3_25-44	2_F	2
3_Hispa	0	0	0	0	0	0	0	0	3_25-44	2_F	1
3_Hispa	0	0	0	0	0	0	0	0	4_45-64	2_F	1
1_White	0	0	0	0	0	0	0	0	4_45-64	1_M	2
1_White	1	0	1	0	1	1	3	2	3_25-44	2_F	1
3_Hispa	1	0	0	0	0	1	1	1	4_45-64	2_F	1
1_White	0	0	0	0	0	0	0	0	3_25-44	2_F	2
1_White	0	1	0	0	0	1	1	1	3_25-44	2_F	2
2_Black	0	0	0	0	0	0	0	0	3_25-44	2_F	1
2_Black	0	0	0	1	0	1	1	1	4_45-64	2_F	1
2_Black	0	1	1	1	0	1	3	2	3_25-44	1_M	2
7_Other	0	1	0	0	0	1	1	1	4_45-64	2_F	2
3_Hispa	1	0	0	0	0	1	1	1	4_45-64	2_F	1
2_Black	0	0	0	0	0	0	0	0	2_18-24	1_M	1
5_Al	0	1	0	0	0	1	1	1	4_45-64	2_F	1
2_Black	1	0	0	0	0	1	1	1	4_45-64	2_F	2
2_Black	0		0	0	0				3_25-44	2_F	2
1_White	0	0	0	0	0	0	0	0	3_25-44	1_M	1
2_Black	1	0	0	0	0	1	1	1	3_25-44	2_F	1
1_White	1	1	1	1	0	1	4	2	3_25-44	2_F	2
1_White	1	1	1	0	0	1	3	2	4_45-64	2_F	1
1_White	0	0	0	0	0	0	0	0	3_25-44	1_M	2
1_White	0	1	0	0	0	1	1	1	4_45-64	2_F	1
1_White	1	1	1	0	1	1	4	2	3_25-44	2_F	2
2_Black	0	0	0	0	0	0	0	0	3_25-44	2_F	1
1_White	0	0	0	0	0	0	0	0	4_45-64	1_M	1
2_Black	0	1	0	0	0	1	1	1	4_45-64	1_M	2
2_Black	0	1	0	0	1	1	2	2	4_45-64	1_M	2
1_White	1	1		0	0				3_25-44	2_F	2
4_Asian	1	1	1	1	0	1	4	2	4_45-64	1_M	1
4_Asian	1	1	0	0	0	1	2	2	3_25-44	1_M	2
2_Black	0	0	0	0	0	0	0	0	2_18-24	2_F	1
2_Black	0	0	0	0	0	0	0	0	3_25-44	2_F	1
2_Black	0	0	0	0	0	0	0	0	4_45-64	2_F	1
6_Multi	0	0	0	0	0	0	0	0	2_18-24	2_F	1
1_White	1	0	0	0	0	1	1	1	3_25-44	2_F	1
1_White	0	0	0	0	0	0	0	0	3_25-44	2_F	1
3_Hispa	0	0	0	0	0	0	0	0	2_18-24	1_M	1
2_Black	1	1	1	1	1	1	5	2	4_45-64	1_M	1
2_Black	0	0	0	0	0	0	0	0	4_45-64	1_M	1
6_Multi	1	1	1	1	0	1	4	2	4_45-64	2_F	1
1_White	1	1	0	0	0	1	2	2	5_65+	2_F	2
6_Multi	1	1	0	0	1	1	3	2	4_45-64	1_M	1
1_White	1	1	0	0	0	1	2	2	4_45-64	1_M	1
1_White	0	0	0	0	0	0	0	0	5_65+	2_F	1
1_White	0	0	0	0	0	0	0	0	3_25-44	2_F	2
1_White	1	0	0	0	0	1	1	1	5_65+	2_F	1
1_White	1	1	1	0	1	1	4	2	4_45-64	2_F	2
3_Hispa	0	0	0	0	0	0	0	0	3_25-44	1_M	1
4_Asian	1	1	0	1	0	1	3	2	3_25-44	1_M
1_White	0	1	0	0	0	1	1	1	4_45-64	1_M	1
1_White	1	1	1	1	1	1	5	2	4_45-64	1_M	1
1_White	0	0	1	0	0	1	1	1	4_45-64	2_F	2
1_White	0	1	1	0	0	1	2	2	4_45-64	2_F	1
1_White	0	0	0	0	0	0	0	0	4_45-64	1_M	2
1_White	1	1		1	0				4_45-64	1_M	1
2_Black	0	0	0	0	0	0	0	0	3_25-44	2_F	1
1_White	1	1	1	1	0	1	4	2	4_45-64	2_F	1
1_White	0	0	0	0	0	0	0	0	4_45-64	1_M	1
1_White	0	0	0	0	0	0	0	0	3_25-44	1_M	1
5_Al	1	1	0	0	0	1	2	2	3_25-44	1_M	1
2_Black	0	0	0	0	0	0	0	0	4_45-64	1_M	1
1_White	0	1	0	0	0	1	1	1	3_25-44	1_M	1
3_Hispa	0	0	0	0	0	0	0	0	3_25-44	2_F	2
1_White	0	1	0	0	0	1	1	1	4_45-64	2_F	2
3_Hispa	0	0	0	0	1	1	1	1	3_25-44	1_M	1
3_Hispa	1	1	1	0	0	1	3	2	4_45-64	2_F	2
3_Hispa	0	0	0	0	0	0	0	0	3_25-44	1_M	1
1_White	1	0	0	0	0	1	1	1	4_45-64	2_F	1
1_White	0	0	0	0	0	0	0	0	4_45-64	2_F	2
5_Al	1	0	1	1	0	1	3	2	3_25-44	2_F	2
3_Hispa	0	0	0	0	0	0	0	0	4_45-64	1_M	1
1_White	0	1	1	0	0	1	2	2	3_25-44	1_M	1
1_White	1	1	1	0	0	1	3	2	4_45-64	1_M	1
1_White	1		0	1	0				5_65+	2_F	1
1_White	0	0	0	0	0	0	0	0	4_45-64	1_M	1
2_Black	0	0	0	0	0	0	0	0	3_25-44	1_M	2
1_White	0	1	0	0	1	1	2	2	2_18-24	1_M	1
1_White	0	0	0	0	0	0	0	0	4_45-64	1_M	1
2_Black	0	1	1	0	0	1	2	2	3_25-44	1_M	2
2_Black	1	1	1	1	0	1	4	2	2_18-24	1_M	1
3_Hispa	1	1	1	1	0	1	4	2	4_45-64	2_F	1
1_White	1	1		0	0				4_45-64	2_F	2
1_White	1	1	0	0	1	1	3	2	4_45-64	2_F	2
1_White	0	1	0	0	0	1	1	1	3_25-44	2_F	2
6_Multi	0	1	1	1	0	1	3	2	3_25-44	1_M	1
1_White	0	0	0	0	0	0	0	0	3_25-44	2_F	2
2_Black	0	0	0	0	0	0	0	0	3_25-44	2_F	1
1_White	1	1	0	0	0	1	2	2	4_45-64	2_F	2
1_White	0	0	0	0	1	1	1	1	3_25-44	2_F	1
3_Hispa	0	0	0	0	0	0	0	0	2_18-24	1_M	1
1_White	0	0	0	0	0	0	0	0	2_18-24	1_M	1
2_Black	0	0	1	0	0	1	1	1	3_25-44	1_M	1
4_Asian	1	0	0	0	0	1	1	1	3_25-44	1_M	2
1_White	1	0	1	0	0	1	2	2	2_18-24	1_M	1
1_White			0	0	0				3_25-44	1_M	2
1_White	1	1	0	0	0	1	2	2	4_45-64	2_F	2
1_White	0	1	0	0	0	1	1	1	3_25-44	2_F	2
1_White	1	1	0	1	0	1	3	2	3_25-44	1_M	2
1_White	1	0	0	0	0	1	1	1	2_18-24	2_F	2
2_Black	1	1	1	0	0	1	3	2	3_25-44	2_F	2
1_White	0	0	0	0	0	0	0	0	3_25-44	2_F	1
2_Black	0	0	0	0	0	0	0	0	2_18-24	2_F	2
6_Multi	0	0	1	1	0	1	2	2	3_25-44	2_F	1
2_Black	0	0	0	0	1	1	1	1	4_45-64	2_F	1
1_White	0	0	1	1	0	1	2	2	4_45-64	2_F	1
1_White	1	1	1	0	0	1	3	2	3_25-44	2_F	2
2_Black	1	1	1	1	0	1	4	2	3_25-44	2_F	2
1_White	1	1	1	1	0	1	4	2	4_45-64	2_F	2
2_Black	0	1	1	0	0	1	2	2	3_25-44	2_F	1
4_Asian	0	0	0	0	0	0	0	0	3_25-44	2_F	1
2_Black	0	0	0	1	0	1	1	1	4_45-64	1_M	1
4_Asian	0	0	0	0	0	0	0	0	3_25-44	1_M	2
3_Hispa	0	1	0	0	0	1	1	1	3_25-44	2_F	2
1_White	0	0	0	0	0	0	0	0	3_25-44	2_F	2
3_Hispa	0	0	0	0	1	1	1	1	3_25-44	2_F	2
2_Black	0	0	0	0	0	0	0	0	3_25-44	2_F	1
7_Other	1	1		0	0				4_45-64	2_F	1
6_Multi	0	1	0	0	0	1	1	1	3_25-44	1_M	1
3_Hispa	0	1	0	0	1	1	2	2	4_45-64	1_M	1
6_Multi	1	1	1	1	1	1	5	2	3_25-44	1_M	1
3_Hispa	0	0	0	0	0	0	0	0	3_25-44	2_F	1
1_White	1	0	0	0	0	1	1	1	2_18-24	2_F	2
3_Hispa	0	0	0	0	0	0	0	0	2_18-24	1_M	1
2_Black	0	0	0	0	0	0	0	0	4_45-64	2_F	2
1_White	1	1	1	0	0	1	3	2	4_45-64	1_M	1
1_White	0	0	0	0	0	0	0	0	4_45-64	1_M	1
1_White	1	1	1	0	0	1	3	2	3_25-44	2_F	1
1_White			1	0	0				4_45-64	2_F	1
2_Black					0				4_45-64	1_M	1
1_White	0	0	0	0	0	0	0	0	3_25-44	1_M	2
2_Black	0	0	0	0	0	0	0	0	4_45-64	2_F	2
1_White	0	0	0	0	0	0	0	0	4_45-64	2_F	1
1_White	0	0	1	0	0	1	1	1	4_45-64	2_F	1
6_Multi	0	0	0	0	1	1	1	1	4_45-64	2_F	2
1_White	0	0	0	0	0	0	0	0	3_25-44	1_M	2
1_White	0	0	1	0	0	1	1	1	4_45-64	2_F	2
1_White	1	0	0	0	0	1	1	1	3_25-44	2_F	2
1_White	0	0	0	0	0	0	0	0	3_25-44	2_F	2
1_White	0	1	0	0	0	1	1	1	4_45-64	1_M	2
5_Al	1	1	1	0	1	1	4	2	3_25-44	2_F	2
2_Black	1	1	0	0	0	1	2	2	4_45-64	2_F	2
1_White	1	1	0	0	1	1	3	2	5_65+	1_M	2
2_Black	0	0	0	0	0	0	0	0	5_65+	2_F	1
1_White	0	0	0	0	0	0	0	0	4_45-64	2_F	1
6_Multi	1	1	1	0	0	1	3	2	4_45-64	2_F	2
1_White	1	1	1	0	0	1	3	2	3_25-44	2_F	1
6_Multi	0	0	0	0	0	0	0	0	4_45-64	1_M	1
3_Hispa	1	1	1	0	0	1	3	2	3_25-44	2_F	2
1_White	0	0	0	0	0	0	0	0	3_25-44	1_M	2
1_White	1	0	0	0	0	1	1	1	2_18-24	2_F	1
4_Asian	0	0	0	0	0	0	0	0	2_18-24	2_F	1
1_White	1	1	1	0	0	1	3	2	4_45-64	1_M	2
2_Black	1	1	1	0	1	1	4	2	4_45-64	2_F	2
1_White	0	0	0	0	0	0	0	0	4_45-64	2_F	2
1_White	0	0	0	0	0	0	0	0	4_45-64	2_F	1
2_Black	0	0	0	0	0	0	0	0	4_45-64	1_M	2
2_Black	0	0	0	0	0	0	0	0	4_45-64	2_F	1
1_White	1	1	0	0	1	1	3	2	4_45-64	2_F	1
2_Black	1	0	0	0	0	1	1	1	4_45-64	1_M	1
1_White	0	0	0	0	0	0	0	0	4_45-64	1_M	1
1_White	0	1	0	0	0	1	1	1	5_65+	2_F	2
1_White	0	0	0	0	0	0	0	0	4_45-64	1_M	1
1_White	1		0	0	0				3_25-44	2_F	2
1_White	1	1	0	0	0	1	2	2	4_45-64	2_F	1
4_Asian	0	0	0	0	0	0	0	0	3_25-44	1_M	1
1_White	1	1	0	0	0	1	2	2	4_45-64	2_F	1
1_White	0	0	0	0	0	0	0	0	4_45-64	1_M	1
1_White	1	1	0	0	0	1	2	2	3_25-44	2_F	2
6_Multi	0	0	0	0	0	0	0	0	3_25-44	2_F	2
1_White	1	1	0	0	0	1	2	2	3_25-44	2_F	2
1_White	0	0	0	0	0	0	0	0	3_25-44	2_F	1
3_Hispa	0	0	0	0	0	0	0	0	3_25-44	1_M	2
2_Black	0	1		1	0				4_45-64	1_M	1
3_Hispa	0	0	0	0	0	0	0	0	4_45-64	1_M	1
1_White	1	1	1	1	0	1	4	2	4_45-64	2_F	2
2_Black	0	1	0	0	0	1	1	1	4_45-64	2_F	2
1_White	1	1	0	0	0	1	2	2	4_45-64	2_F	1
1_White	0	0	0	0	0	0	0	0	4_45-64	2_F	2
1_White	0	0	0	0	0	0	0	0	3_25-44	1_M	1
1_White	1	1	0	1	0	1	3	2	4_45-64	2_F	2
3_Hispa	0	0	0	0	0	0	0	0	4_45-64	1_M	1
1_White	0	0	0	0	0	0	0	0	4_45-64	1_M	2
1_White	1	0	0	0	1	1	2	2	3_25-44	1_M	2
1_White	0	0	0	0	0	0	0	0	4_45-64	1_M	1
2_Black	1	1	1	1	0	1	4	2	4_45-64	2_F	1
2_Black	0	1	0	0	0	1	1	1	3_25-44	1_M	2
1_White	1	1	1	0	1	1	4	2	3_25-44	2_F	1
1_White	1	1	1	0	0	1	3	2	3_25-44	2_F	2
6_Multi	1	1	0	0	1	1	3	2	3_25-44	2_F	1
1_White	1	1	0	1	0	1	3	2	4_45-64	1_M	2
3_Hispa	1	1	0	0	0	1	2	2	3_25-44	2_F	1
2_Black	1	1	0	0	0	1	2	2	4_45-64	1_M	2
5_Al	1	1		0	0				4_45-64	2_F	1
3_Hispa		1	0	0	0				3_25-44	1_M	1
1_White	1	1	0	0	0	1	2	2	4_45-64	2_F	1
6_Multi	0	0	0	0	0	0	0	0	2_18-24	1_M	1
2_Black	0	0	0	0	0	0	0	0	4_45-64	2_F	1
2_Black	0	0	0	0	0	0	0	0	3_25-44	1_M	1
1_White	1	1	0	0	0	1	2	2	2_18-24	2_F	2
5_Al	0	1	0	0	0	1	1	1	2_18-24	2_F	2
2_Black	0	0	0	0	0	0	0	0	4_45-64	1_M	2
1_White	1	1	0	0	0	1	2	2	4_45-64	1_M	1
1_White	0	0	0	0	0	0	0	0	4_45-64	1_M	2
1_White	0	0	0	0	0	0	0	0	4_45-64	2_F	1
3_Hispa									4_45-64	1_M	1
2_Black	0	1	0	0	0	1	1	1	4_45-64	2_F	2
1_White	1	1	1	1	0	1	4	2	4_45-64	2_F	2
1_White	0	0	0	0	0	0	0	0	3_25-44	1_M	1
1_White									2_18-24	1_M	1
1_White	1	0	0	0	0	1	1	1	3_25-44	1_M	2
3_Hispa	0	1	0	0	0	1	1	1	3_25-44	1_M	1
1_White	1	1	1	0	0	1	3	2	2_18-24	1_M	1
1_White	0	0	1	0	0	1	1	1	3_25-44	2_F	2
5_Al	0	0	0	0	0	0	0	0	3_25-44	2_F	2
6_Multi	0	0	1	0	1	1	2	2	3_25-44	1_M	2
3_Hispa	1	1	1	0	0	1	3	2	4_45-64	1_M	1
3_Hispa	0		0	0	1				2_18-24	1_M	1
4_Asian	0	0	0	0	0	0	0	0	2_18-24	2_F	1
4_Asian	0	0	0	0	0	0	0	0	2_18-24	2_F	1
1_White	0	0	0	0	0	0	0	0	3_25-44	2_F	2
6_Multi	0	0	0	0	0	0	0	0	4_45-64	1_M	1
6_Multi	1	1	1	0	0	1	3	2	3_25-44	2_F	1
3_Hispa	0	0	0	0	0	0	0	0	2_18-24	1_M	1
1_White	0	0	0	0	0	0	0	0	2_18-24	2_F	2
1_White	0	0	0	0	0	0	0	0	3_25-44	1_M	1
3_Hispa	0	0	0	0	1	1	1	1	4_45-64	1_M	1
1_White	0	0	0	0	0	0	0	0	3_25-44	2_F	1
1_White	0	1	0	0	0	1	1	1	4_45-64	1_M	2
3_Hispa	1	1	1	0	0	1	3	2	4_45-64	2_F	1
1_White	0	1	1	0	1	1	3	2	2_18-24	2_F	2
1_White	0	0	0	0	0	0	0	0	4_45-64	1_M	2
1_White	1	1	0	0	0	1	2	2	4_45-64	1_M	1
4_Asian	0	0	0	0	0	0	0	0	3_25-44	1_M	2
5_Al	0	0	0	0	0	0	0	0	5_65+	1_M	2
3_Hispa	0	0	0	0	1	1	1	1	3_25-44	2_F	2
2_Black	0	0	0	0	0	0	0	0	4_45-64	2_F	2
3_Hispa	1	1	0	0	1	1	3	2	4_45-64	1_M	1
2_Black	0	0	0	0	0	0	0	0	4_45-64	2_F	2
1_White	0	0	0	0	0	0	0	0	4_45-64	2_F	1
2_Black	0	0	0	0	0	0	0	0	4_45-64	2_F	1
2_Black	0	0	0	0	0	0	0	0	4_45-64	2_F	2
1_White	1	0	1	0	0	1	2	2	3_25-44	1_M	1
6_Multi	1	1	0	0	0	1	2	2	3_25-44	2_F	1
2_Black	1	1	1	0	0	1	3	2	4_45-64	2_F	1
1_White	1	1	0	0	0	1	2	2	3_25-44	2_F	2
1_White	0	0	0	0	0	0	0	0	3_25-44	1_M	2
1_White	0	0	0	0	0	0	0	0	3_25-44	1_M	1
3_Hispa	1	1	0	0	0	1	2	2	4_45-64	1_M	2
1_White	1	1	0	0	1	1	3	2	4_45-64	1_M	1
2_Black	0	0	0	0	0	0	0	0	3_25-44	2_F	1
4_Asian	0	0	0	0	0	0	0	0	4_45-64	1_M	2
4_Asian	0	0	0	0	0	0	0	0	2_18-24	2_F	2
1_White	0	0	0	0	0	0	0	0	3_25-44	1_M	1
1_White	1	1	1	1	0	1	4	2	3_25-44	2_F	1
1_White	0	1	0	0	0	1	1	1	4_45-64	2_F	1
2_Black	1	1	1	1	0	1	4	2	3_25-44	1_M	1
2_Black	0	0	0	0	0	0	0	0	3_25-44	2_F	2
1_White	1	1	0	0	0	1	2	2	5_65+	1_M	1
1_White	0	0	0	0	0	0	0	0	4_45-64	2_F	1
5_Al	0	0	0	0	0	0	0	0	4_45-64	1_M	1
1_White	0	0	0	0	0	0	0	0	5_65+	1_M	2
1_White	0	0	0	0	0	0	0	0	5_65+	2_F	1
1_White	0	0	0	0	0	0	0	0	3_25-44	1_M	2
1_White	0	0	0	0	0	0	0	0	3_25-44	1_M	2
5_Al	0	0	0	0	0	0	0	0	4_45-64	1_M	2
1_White	1	0	1	0	0	1	2	2	3_25-44	1_M	1
2_Black	0	0	0	0	0	0	0	0	4_45-64	1_M
5_Al	0	0	0	0	0	0	0	0	4_45-64	1_M	1
7_Other		1	0	0	0				4_45-64	2_F	1
1_White	0	0	0	0	0	0	0	0	4_45-64	2_F	2
4_Asian	0	0	0	0	0	0	0	0	3_25-44	2_F	2
2_Black	1	1	0	0	0	1	2	2	4_45-64	2_F	1
6_Multi	1	1	1	1	0	1	4	2	4_45-64	2_F	1
1_White	0	1	0	0	0	1	1	1	4_45-64	2_F	2
6_Multi	0	0	0	0	0	0	0	0	3_25-44	1_M	2
1_White	0	0	0	0	0	0	0	0	4_45-64	1_M	1
6_Multi	0	0	0	0	0	0	0	0	3_25-44	2_F	1
2_Black	1	0	1	0	0	1	2	2	4_45-64	2_F	1
3_Hispa	0	1	0	0	0	1	1	1	3_25-44	1_M	1
1_White	0	0	0	0	0	0	0	0	5_65+	2_F	1
1_White	1	1	0	0	0	1	2	2	4_45-64	2_F	2
2_Black	0	0	0	0	0	0	0	0	3_25-44	2_F	2
1_White	1	1	0	0	0	1	2	2	3_25-44	1_M	1
1_White	1	1	1		0				4_45-64	2_F	2
1_White	0	1	0	0	0	1	1	1	4_45-64	1_M	1
1_White	1	1	1	0	0	1	3	2	5_65+	1_M	1
6_Multi	1	0	0	0	0	1	1	1	4_45-64	1_M	1
2_Black	1	0	0	0	0	1	1	1	4_45-64	2_F	1
1_White	1	0	0	0	0	1	1	1	3_25-44	2_F	2
1_White	1	1	0	0	0	1	2	2	4_45-64	1_M	2
6_Multi	1	0	0	0	0	1	1	1	3_25-44	2_F	1
1_White	1	0	1	0	0	1	2	2	4_45-64	1_M	1
4_Asian	1	1	0	0	0	1	2	2	2_18-24	2_F	2
3_Hispa	0	0	1	0	0	1	1	1	3_25-44	2_F	2
1_White									3_25-44	1_M	2
2_Black	0	0	0	0	0	0	0	0	4_45-64	2_F	2
5_Al	1	1	1	0	1	1	4	2	4_45-64	2_F	2
2_Black	1	1	0	1	1	1	4	2	3_25-44	1_M	1
3_Hispa	0	0	0	0	0	0	0	0	3_25-44	1_M	2
1_White	1	1	1	0	0	1	3	2	3_25-44	2_F	2
1_White	0	0	0	0	0	0	0	0	4_45-64	2_F	2
1_White	0	0	0	0	1	1	1	1	3_25-44	1_M	2
1_White	1	1	0	0	0	1	2	2	4_45-64	2_F	2
1_White	0	0	0	0	0	0	0	0	3_25-44	2_F	1
3_Hispa	0	0	0	0	0	0	0	0	3_25-44	1_M	1
2_Black	0	0	0	0	0	0	0	0	2_18-24	2_F	1
1_White	0	1	0	0	0	1	1	1	4_45-64	2_F	1
1_White	0	0	0	0	0	0	0	0	4_45-64	1_M	2
1_White	0	0	0	0	0	0	0	0	2_18-24	2_F	2
1_White	0	0	1	0	0	1	1	1	4_45-64	2_F	1
6_Multi	1	0	0	0	1	1	2	2	3_25-44	1_M	1
2_Black	0	1	0	0	0	1	1	1	4_45-64	2_F	2
1_White		0	0		0				4_45-64	1_M	1
6_Multi	0	0	0	0	0	0	0	0	4_45-64	1_M	1
1_White	0	1	0	0	0	1	1	1	3_25-44	2_F	2
1_White	0	0	0	0	1	1	1	1	4_45-64	2_F	1
1_White	0	0	0	0	0	0	0	0	5_65+	2_F	2
1_White	1	1	1	0	1	1	4	2	4_45-64	2_F	1
1_White	1	1	0	1	0	1	3	2	4_45-64	2_F	2
1_White	0	1	0	0	0	1	1	1	3_25-44	1_M	2
1_White	0	0	0	0	0	0	0	0	3_25-44	2_F	2
2_Black	0	1	1	0	1	1	3	2	4_45-64	2_F	1
1_White	1	1	1	1	0	1	4	2	3_25-44	2_F	1
6_Multi	0	0	0	0	0	0	0	0	4_45-64	1_M	2
1_White	0	0	0	0	0	0	0	0	2_18-24	2_F	2
3_Hispa	0	0	0	0	0	0	0	0	4_45-64	1_M	1
3_Hispa	0	0	0	0	0	0	0	0	4_45-64	1_M	1
1_White	0	0	0	0	0	0	0	0	5_65+	1_M	2
3_Hispa	1	0	0	0	0	1	1	1	3_25-44	2_F	1
6_Multi	0	0	0	0	0	0	0	0	4_45-64	1_M	1
5_Al	0	0	1	1	0	1	2	2	3_25-44	2_F	1
1_White	1	1	1	0	0	1	3	2	4_45-64	2_F	2
8_do no	0	1	1	0	0	1	2	2	4_45-64
1_White	0	0	0	0	0	0	0	0	4_45-64	2_F	2
5_Al	0	0	0	0	0	0	0	0	4_45-64	1_M	1
1_White	0	0	0	0	0	0	0	0	3_25-44	1_M	1
1_White	0	0	0	0	0	0	0	0	4_45-64	2_F	1
1_White	0	0	0	0	0	0	0	0	3_25-44	1_M	1
2_Black	1	1	0	0	0	1	2	2	4_45-64	2_F	1
2_Black	0	0	0	0	0	0	0	0	3_25-44	2_F	1
6_Multi	1	1	0	0	0	1	2	2	4_45-64	2_F	1
1_White	0	0	0	0	0	0	0	0	5_65+	1_M	2
1_White	0	0	0	0	0	0	0	0	3_25-44	2_F	1
2_Black	0	0	0	0	0	0	0	0	4_45-64	2_F	2
4_Asian	0	0	0	0	0	0	0	0	3_25-44	1_M	2
3_Hispa	1	1	0	0	0	1	2	2	4_45-64	2_F	1
3_Hispa	0	0	0	0	0	0	0	0	4_45-64	1_M	2
2_Black	0	1	1	0	0	1	2	2	3_25-44	2_F	1
1_White	0	0	0	0	1	1	1	1	4_45-64	1_M	2
3_Hispa	0	0	0	0	1	1	1	1	3_25-44	1_M	1
3_Hispa	1	1	0	1	0	1	3	2	4_45-64	2_F	1
2_Black	0	0	0	0	0	0	0	0	3_25-44	1_M	2
3_Hispa	0	0	0	0	0	0	0	0	3_25-44	1_M	1
4_Asian	0	0	0	0	0	0	0	0	3_25-44	1_M	2
1_White	0	0	0	0	0	0	0	0	2_18-24	2_F	1
1_White	1	1	0	0	0	1	2	2	4_45-64	1_M	1
1_White	0	0	0	0	0	0	0	0	4_45-64	2_F	2
1_White	0	0	0	0	0	0	0	0	4_45-64	2_F	1
3_Hispa	0	0	0	0	0	0	0	0	2_18-24	1_M	1
1_White									4_45-64	1_M	1
1_White	0	1	0	0	0	1	1	1	4_45-64	2_F	2
3_Hispa	0	0	0	0	0	0	0	0	3_25-44	1_M	2
1_White	0	0	0	0	0	0	0	0	3_25-44	2_F	1
1_White	0	0	0	0	0	0	0	0	4_45-64	2_F	1
1_White	0	0	0	0	0	0	0	0	3_25-44	1_M	1
3_Hispa	1	1	1	0	0	1	3	2	3_25-44	2_F	2
2_Black	0	0	0	0	0	0	0	0	4_45-64	2_F	2
1_White	0	0	0	0	0	0	0	0	3_25-44	1_M	2
2_Black	1	1	0	0	0	1	2	2	5_65+	1_M	2
1_White	0	0	0	0	0	0	0	0	4_45-64	2_F	2
3_Hispa	0	0	0	0	0	0	0	0	4_45-64	2_F	1
1_White	0	0	0	0	1	1	1	1	3_25-44	2_F	2
3_Hispa	0	0		0	0				5_65+	1_M	1
2_Black	0	1	1	1	0	1	3	2	4_45-64	2_F	1
2_Black	1	1	1	0	0	1	3	2	4_45-64	2_F	2
1_White	0	0	0	0	0	0	0	0	4_45-64	2_F	2
1_White	1	1	0	0	0	1	2	2	4_45-64	2_F	1
2_Black	1	1	1	0	0	1	3	2	3_25-44	2_F	2
1_White	0	0	0	0	0	0	0	0	4_45-64	1_M	2
1_White	1	1	1	0	0	1	3	2	4_45-64	1_M	2
1_White	0	0	0	0	0	0	0	0	5_65+	2_F	1
6_Multi	0	0	0	0	0	0	0	0	3_25-44	2_F	2
1_White	1	1		0	0				3_25-44	2_F	1
3_Hispa	0	0	0	0	0	0	0	0	4_45-64	2_F	1
1_White	0	0	0	0	0	0	0	0	2_18-24	2_F	2
3_Hispa	0	0	0	0	0	0	0	0	4_45-64	2_F	1
1_White	1	1	0	0	0	1	2	2	4_45-64	2_F	2
3_Hispa	0	1	0	0	0	1	1	1	4_45-64	1_M	1
4_Asian	0	0	0	0	0	0	0	0	3_25-44	1_M	2
1_White	1	1		0	0				3_25-44	1_M	1
1_White	0	0	0	0	0	0	0	0	4_45-64	2_F	2
3_Hispa	1	0	0	0	0	1	1	1	2_18-24	2_F	2
1_White	0	0	0	0	0	0	0	0	4_45-64	1_M	1
2_Black	0	0	0	0	0	0	0	0	4_45-64	1_M	1
1_White	0	1	1	0	0	1	2	2	4_45-64	2_F	2
1_White	1	1	1	0	0	1	3	2	3_25-44	2_F	1
1_White	1	1	0	0	0	1	2	2	4_45-64	1_M	2
1_White	0	1	0	0	0	1	1	1	4_45-64	2_F	2
2_Black	0	0	0	0	0	0	0	0	4_45-64	2_F	2
3_Hispa	0	0	0	0	0	0	0	0	3_25-44	2_F	2
1_White	1	1	0	1	0	1	3	2	4_45-64	1_M	1
1_White	0	1	0	0	0	1	1	1	4_45-64	1_M	1
1_White	0	0	0	0	0	0	0	0	3_25-44	1_M	2
2_Black	1	1	1	0	0	1	3	2	3_25-44	1_M	1
3_Hispa	0	0	0	0	0	0	0	0	2_18-24	1_M	1
2_Black	0	0	0	0	0	0	0	0	3_25-44	1_M	2
2_Black	1	1	0	0	0	1	2	2	4_45-64	2_F	1
7_Other	1	1							4_45-64	1_M	1
1_White	0	0	0	0	0	0	0	0	4_45-64	2_F	2
2_Black	0	1	1	0	0	1	2	2	4_45-64	1_M	1
2_Black	0	0	0	0	0	0	0	0	3_25-44	2_F	2
2_Black	0	0	0	1	0	1	1	1	3_25-44	1_M	1
4_Asian	0	0	0	0	0	0	0	0	3_25-44	1_M	1
1_White	0	0	0	0	0	0	0	0	3_25-44	2_F	2
8_do no	1	1	1	0	0	1	3	2	4_45-64	2_F
1_White	1	1	0	0	0	1	2	2	4_45-64	2_F	2
1_White	0	0	0	0	0	0	0	0	4_45-64	2_F	1
1_White	0	1	0	0	0	1	1	1	4_45-64	2_F	1
1_White	0	0	0	0	1	1	1	1	3_25-44	1_M	2
1_White	1	1	1	1	1	1	5	2	4_45-64	2_F	2
2_Black	1	1	1	0	0	1	3	2	3_25-44	2_F	2
1_White	0	1	1	0	0	1	2	2	4_45-64	2_F	1
1_White	0	0	0	0	0	0	0	0	3_25-44	2_F	2
1_White	0	1	0	0	0	1	1	1	5_65+	2_F	2
2_Black	0	0	0	0	0	0	0	0	4_45-64	2_F	1
3_Hispa	0	0	0	0	0	0	0	0	4_45-64	1_M	1
3_Hispa	0	0	0	0	0	0	0	0	2_18-24	1_M	1
8_do no	0	0	0	0	0	0	0	0	3_25-44	1_M
1_White	0	0	0	0	0	0	0	0	4_45-64	2_F	2
1_White	0	0	0	0	0	0	0	0	4_45-64	1_M	2
8_do no	1	0	0	0	0	1	1	1	4_45-64	2_F	1
1_White	0	0	0	0	0	0	0	0	4_45-64	1_M	1
1_White	1	1	1	0	0	1	3	2	4_45-64	2_F	1
2_Black	0	1	1	0	0	1	2	2	4_45-64	2_F	1
2_Black	0	0	0	0	0	0	0	0	4_45-64	2_F	2
1_White	0	0	0	0	0	0	0	0	2_18-24	2_F	1
3_Hispa	1	0	0	0	0	1	1	1	3_25-44	2_F	1
1_White	0	1	0	0	0	1	1	1	3_25-44	2_F	2
2_Black	1	0	0	0	0	1	1	1	4_45-64	1_M	1
2_Black	0	0	0	0	0	0	0	0	3_25-44	1_M	1
1_White	0	0	0	0	0	0	0	0	3_25-44	2_F	1
2_Black	0	0	0	0	0	0	0	0	3_25-44	1_M	2
1_White	0	0	1	0					2_18-24	1_M	1
1_White	0	1	1	0	1	1	3	2	4_45-64	1_M	2
2_Black	0	0	0	0	0	0	0	0	4_45-64	1_M	2
1_White	0	0	0	0	0	0	0	0	3_25-44	2_F	1
1_White	0	0	0	0	1	1	1	1	4_45-64	1_M	1
1_White	0	0	0	0	1	1	1	1	3_25-44	1_M	2
2_Black	0	0	0	0	0	0	0	0	4_45-64	2_F	1
1_White	0	0	0	0	0	0	0	0	3_25-44	1_M	1
5_Al	1	1	1	0	0	1	3	2	3_25-44	1_M	2
1_White	0	0	0	0	0	0	0	0	2_18-24	2_F	2
2_Black	0	0	0	0	0	0	0	0	3_25-44	2_F	1
1_White	0	1	0	0	0	1	1	1	3_25-44	2_F	2
1_White	1	0	0	0	0	1	1	1	2_18-24	1_M	1
1_White	0	1	0	0	0	1	1	1	4_45-64	2_F	1
1_White	0	1	0	1	0	1	2	2	4_45-64	2_F	1
3_Hispa	0	0	0	0	0	0	0	0	4_45-64	2_F	1
3_Hispa	0	0	0	0	0	0	0	0	4_45-64	2_F	2
1_White	1	1	0	0	1	1	3	2	4_45-64	2_F	1
1_White	0	0	0	0	0	0	0	0	3_25-44	1_M	1
1_White	1	1	1	0	0	1	3	2	4_45-64	2_F	1
1_White	1	1	0	0	0	1	2	2	4_45-64	1_M	2
2_Black	0	0	1	0	1	1	2	2	4_45-64	2_F	2
1_White	1	1	0	0	0	1	2	2	2_18-24	2_F	1
5_Al	0	0	0	0	0	0	0	0	4_45-64	2_F	2
6_Multi	0	1	0	0	1	1	2	2	3_25-44	2_F	1
1_White	0	1	1	0	0	1	2	2	4_45-64	1_M	2
2_Black	0	0	0	0	0	0	0	0	4_45-64	2_F	1
1_White	1	1	0		0				4_45-64	2_F	1
1_White	0	0	0	0	0	0	0	0	3_25-44	2_F	1
1_White	0	0	0	0	0	0	0	0	5_65+	1_M	2
1_White	1	1	0	1	0	1	3	2	4_45-64	1_M	2
1_White	0	1	0	0	0	1	1	1	3_25-44	1_M	2
1_White	1	1	1	1	1	1	5	2	4_45-64	2_F	2
1_White	0	0	0		0				4_45-64	1_M	1
2_Black	0	0	0	0	1	1	1	1	3_25-44	1_M	2
6_Multi	0	0	0	0	0	0	0	0	4_45-64	1_M	1
2_Black	0	0	0	0	0	0	0	0	4_45-64	2_F	2
3_Hispa	0	0	0	0	0	0	0	0	4_45-64	2_F	1
3_Hispa	1	1	1	0	1	1	4	2	3_25-44	1_M	2
3_Hispa	0	0	0	0	0	0	0	0	3_25-44	1_M	1
1_White	0	1	0	0	0	1	1	1	4_45-64	1_M	2
1_White	0	0	0	0	1	1	1	1	4_45-64	1_M	2
1_White	0	0	0	0	0	0	0	0	4_45-64	1_M	1
5_Al	1	1	1	1	0	1	4	2	3_25-44	2_F	1
2_Black	0	0	0	0	0	0	0	0	4_45-64	2_F	2
1_White	1	1	0	0	0	1	2	2	4_45-64	1_M	2
1_White	0	0	0	0	0	0	0	0	4_45-64	1_M	2
8_do no	0	0	1	0	0	1	1	1	3_25-44	2_F
2_Black	1	1	0	0	0	1	2	2	4_45-64	2_F	2
6_Multi	0	0	0	0	0	0	0	0	4_45-64	1_M	2
1_White	0	0	0	0	0	0	0	0	4_45-64	1_M	1
2_Black	0	0	0	0	0	0	0	0	4_45-64	2_F	1
1_White	0	1	0	0	0	1	1	1	3_25-44	2_F	1
2_Black	0	0	0	0	0	0	0	0	3_25-44	2_F	1
1_White	1	1	1	0	0	1	3	2	3_25-44	2_F	1
3_Hispa	0	0	0	0	0	0	0	0	5_65+	1_M	1
1_White	1	1	1	0	0	1	3	2	4_45-64	2_F	1
1_White	0	1	0	0	1	1	2	2	2_18-24	2_F	2
2_Black	0	0	1	0	1	1	2	2	3_25-44	1_M	1
4_Asian	0	0	0	0	0	0	0	0	3_25-44	1_M	2
1_White	1	0	0	0	0	1	1	1	5_65+	2_F	2
2_Black	0	0	0	0	0	0	0	0	4_45-64	1_M	2
8_do no	1	1	0	0	0	1	2	2	3_25-44	2_F	2
6_Multi	0	0	0	0	0	0	0	0	4_45-64	1_M	1
1_White	1	0	0	0	0	1	1	1	4_45-64	2_F	2
1_White	0	0	0	0	0	0	0	0	3_25-44	1_M	1
6_Multi	0	1	0	0	0	1	1	1	3_25-44	2_F	2
1_White	1	1	1	0	1	1	4	2	2_18-24	2_F	2
1_White			1						3_25-44	1_M	1
1_White	0	0	0	0	0	0	0	0	3_25-44	1_M	2
1_White	0	1	0	0	0	1	1	1	3_25-44	1_M	1
1_White	1	1	0	1	0	1	3	2	3_25-44	2_F	1
1_White	1	0	0	1	0	1	2	2	3_25-44	2_F	1
1_White	1	1	1	0	0	1	3	2	4_45-64	1_M	2
1_White	0	0	0	0	1	1	1	1	3_25-44	2_F	2
2_Black	0	0	0	0	0	0	0	0	2_18-24	1_M	1
1_White	1	1	0	0	0	1	2	2	3_25-44	2_F	1
1_White	1	1	1	0	0	1	3	2	4_45-64	2_F	2
1_White	1	1	0	0	0	1	2	2	3_25-44	2_F	1
1_White	0	0	0	0	0	0	0	0	3_25-44	2_F	1
1_White	1	0	0	0	0	1	1	1	4_45-64	2_F	1
1_White	0	0	0	0	1	1	1	1	3_25-44	1_M	2
1_White	0	1	0	0	0	1	1	1	4_45-64	1_M	2
3_Hispa	0	0	0	0	0	0	0	0	3_25-44	1_M	1
2_Black	0	0	1	0	0	1	1	1	4_45-64	1_M	1
2_Black	0	0	0	0	0	0	0	0	3_25-44	2_F	1
3_Hispa	0	0	0	0	0	0	0	0	4_45-64	1_M	1
3_Hispa	0	0	0	0	1	1	1	1	3_25-44	1_M	1
3_Hispa	0	0	1	1	0	1	2	2	3_25-44	2_F	1
3_Hispa	0	0	0	0	0	0	0	0	4_45-64	2_F	1
1_White	0	0	0	0	0	0	0	0	4_45-64	1_M	2
1_White	0	0	0	0	1	1	1	1	4_45-64	1_M	1
5_Al	0	0	0	0	0	0	0	0	2_18-24	2_F	2
3_Hispa	1	1	0	0	0	1	2	2	3_25-44	1_M	1
1_White	0	1	0	0	0	1	1	1	2_18-24	2_F	1
2_Black	0	0	0	0	0	0	0	0	4_45-64	1_M	1
1_White	0	1	0	0	0	1	1	1	4_45-64	1_M	2
1_White	1	1	0	0	0	1	2	2	4_45-64	2_F	1
3_Hispa	1		0	0	0				4_45-64	2_F	2
2_Black	0	0	0	0	0	0	0	0	4_45-64	2_F	1
1_White	0	0	0	0	0	0	0	0	3_25-44	1_M	1
1_White	1	1	0	0	0	1	2	2	5_65+	1_M	1
3_Hispa	0	0	0	0	1	1	1	1	3_25-44	1_M	1
1_White	0	0	0	0	0	0	0	0	5_65+	1_M	1
2_Black	0	1	0	0	0	1	1	1	4_45-64	2_F	2
1_White	1	1	1	0	0	1	3	2	3_25-44	2_F	2
2_Black	1	1	1	1	0	1	4	2	3_25-44	2_F	2
7_Other	0	0	0	0	1	1	1	1	3_25-44	1_M	1
1_White	0	1	0	0	0	1	1	1	4_45-64	2_F	2
1_White	0	0	0	0	0	0	0	0	3_25-44	1_M	2
4_Asian	0	0	0	0	0	0	0	0	3_25-44	1_M	1
1_White	1	1	1	1	0	1	4	2	2_18-24	2_F	1
6_Multi	0	1	0	1	0	1	2	2	3_25-44	1_M	1
6_Multi	0	0	0	0	1	1	1	1	4_45-64	1_M	2
4_Asian	0	0	0	0	0	0	0	0	4_45-64	1_M	1
2_Black	1	1	0	0	0	1	2	2	4_45-64	1_M	2
1_White	0	0	0	0	0	0	0	0	4_45-64	1_M	2
6_Multi	0	0	0	0	0	0	0	0	3_25-44	2_F	2
8_do no	0	0	0	0	0	0	0	0	5_65+	2_F
3_Hispa	0	0	0	0	0	0	0	0	4_45-64	1_M	2
2_Black	0	0	0	0	0	0	0	0	4_45-64	2_F	2
3_Hispa	1	1	1	1	0	1	4	2	4_45-64	1_M	1
4_Asian	0	0	0	0	0	0	0	0	3_25-44	1_M	1
6_Multi	1	0	0	0	0	1	1	1	3_25-44	1_M	2
2_Black	0	0	0	0	0	0	0	0	4_45-64	2_F	2
2_Black	0	0	0	0	0	0	0	0	4_45-64	1_M	1
3_Hispa	0	0	0	0	0	0	0	0	4_45-64	2_F	1
2_Black	1	1	1	1	0	1	4	2	4_45-64	2_F	1
4_Asian	0	0	0	0	0	0	0	0	3_25-44	1_M	2
1_White	0	0	0	0	0	0	0	0	4_45-64	1_M	2
2_Black	0	0	0	0	0	0	0	0	4_45-64	2_F	1
1_White		1	0	0	0				4_45-64	2_F	1
1_White	1	0	0	0	0	1	1	1	3_25-44	2_F	1
1_White	0	0	0	0	0	0	0	0	4_45-64	1_M	1
1_White	0	0	0	0	0	0	0	0	4_45-64	2_F	2
1_White	0	0	0	0	0	0	0	0	3_25-44	2_F	1
1_White	1	0	1	0	0	1	2	2	4_45-64	2_F	2
1_White	1	1	0	0	0	1	2	2	4_45-64	2_F	1
1_White	1	1	0	0	0	1	2	2	3_25-44	2_F	2
2_Black	0	0	0	0	0	0	0	0	4_45-64	1_M	2
1_White	0	0	0	0	0	0	0	0	5_65+	2_F	1
1_White	0	1	1	1	0	1	3	2	3_25-44	1_M	1
4_Asian	0	0	0	0	0	0	0	0	3_25-44	1_M	1
4_Asian	0	0	0	0	0	0	0	0	3_25-44	1_M	2
2_Black	1	0	0	0	0	1	1	1	3_25-44	2_F	1
1_White	0	0	0	0	0	0	0	0	4_45-64	2_F	1
1_White	0	0	0	0	0	0	0	0	4_45-64	1_M	2
8_do no	0	0	0	0	0	0	0	0	3_25-44	1_M	1
7_Other	0	0	0	0	0	0	0	0	4_45-64	1_M	2
1_White	0	0	0	0	0	0	0	0	4_45-64	1_M	2
3_Hispa	0	0	0	0	0	0	0	0	3_25-44	1_M	2
1_White	1	1	1	0	1	1	4	2	4_45-64	2_F	2
1_White	0	0	1	0	0	1	1	1	4_45-64	2_F	2
4_Asian	0	0	0	0	0	0	0	0	3_25-44	1_M	2
4_Asian	0	0	0	0	0	0	0	0	3_25-44	1_M	2
3_Hispa	0	0	0	1	0	1	1	1	4_45-64	2_F	1
1_White	0	1	0	1	1	1	3	2	4_45-64	1_M	1
1_White	0	1	0	0	0	1	1	1	3_25-44	2_F	2
6_Multi	0	0	1	1	0	1	2	2	3_25-44	1_M	2
4_Asian	0	0	0	0	0	0	0	0	2_18-24	1_M	1
4_Asian	0	0	0	0	0	0	0	0	3_25-44	1_M	2
6_Multi	0	0	0	0	0	0	0	0	4_45-64	2_F	2
2_Black	0	0	0	0	0	0	0	0	3_25-44	1_M	1
2_Black	0	0	0	0	0	0	0	0	4_45-64	1_M	2
1_White	0	0	0	0	0	0	0	0	4_45-64	1_M	1
1_White	0	1	0	0	0	1	1	1	4_45-64	2_F	2
3_Hispa	0	0	0	0	0	0	0	0	4_45-64	1_M	1
1_White	1	1	1	0	0	1	3	2	3_25-44	1_M	2
1_White	0	0	0	0	1	1	1	1	4_45-64	1_M	2
1_White	0	0	0	0	0	0	0	0	4_45-64	1_M	2
1_White	0	0	0	0	1	1	1	1	3_25-44	1_M	1
1_White	0	0	0	0	0	0	0	0	5_65+	2_F	2
2_Black	0	0	0	0	0	0	0	0	4_45-64	1_M	1
4_Asian	0	1	0	0	0	1	1	1	5_65+	1_M	1
1_White	0	0	0	0	0	0	0	0	4_45-64	1_M	2
2_Black	0	0	0	0	0	0	0	0	4_45-64	2_F	1
6_Multi	0	0	0	0	1	1	1	1	3_25-44	1_M	1
3_Hispa	0	0	0	1	0	1	1	1	3_25-44	2_F	2
2_Black	1	0	1	1	0	1	3	2	3_25-44	2_F	1
1_White	0	1	0	0	0	1	1	1	5_65+	2_F	2
4_Asian	0	0	0	0	0	0	0	0	3_25-44	2_F	2
1_White	0	0	0	0	0	0	0	0	3_25-44	2_F	1
1_White	0	0	0	0	0	0	0	0	3_25-44	2_F	2
2_Black	0	0	0	0	0	0	0	0	3_25-44	1_M	1
3_Hispa	0	1	0	0	0	1	1	1	3_25-44	2_F	1
1_White	0	1	0	0	0	1	1	1	3_25-44	2_F	2
6_Multi	0	0	0	0	0	0	0	0	3_25-44	2_F	2
1_White	0	1	1	0	0	1	2	2	2_18-24	2_F	2
4_Asian	1	1	0	1	1	1	4	2	3_25-44	1_M	1
1_White	1	1	0	1	0	1	3	2	4_45-64	1_M	1
7_Other		1	0	0	0				4_45-64	2_F	2
1_White	0	1	1	0	0	1	2	2	3_25-44	2_F	2
4_Asian	0	0	0	0	0	0	0	0	4_45-64	1_M	2
2_Black	0	1	0	0	0	1	1	1	4_45-64	2_F	2
1_White	1	1	0	0	0	1	2	2	4_45-64	1_M	1
1_White	0	0	0	0	0	0	0	0	3_25-44	2_F	2
3_Hispa	0	1	0	0	0	1	1	1	4_45-64	1_M	1
3_Hispa	0	0	1	0	0	1	1	1	3_25-44	2_F	2
2_Black	0	0	0	0	0	0	0	0	3_25-44	1_M	2
1_White	1	1	1	0	0	1	3	2	4_45-64	1_M	1
1_White	0	0	0	0	0	0	0	0	3_25-44	2_F	2
1_White	1	1	1	0	0	1	3	2	3_25-44	2_F	2
1_White	0	0	0	0	0	0	0	0	3_25-44	2_F	1
4_Asian	0	0	0	0	1	1	1	1	3_25-44	1_M	2
1_White	1	0	0	0	0	1	1	1	5_65+	2_F	2
1_White	0	0	0	0	0	0	0	0	4_45-64	2_F	2
1_White	1	1	1	0	0	1	3	2	3_25-44	2_F	2
5_Al	0	0	0	0	0	0	0	0	4_45-64	2_F	2
1_White	1	0	0	0	0	1	1	1	3_25-44	2_F	1
1_White	0	0	0	0	0	0	0	0	5_65+	1_M	1
2_Black	0	1	1	1	0	1	3	2	4_45-64	1_M	1
1_White	1	0	1	0	0	1	2	2	3_25-44	2_F	2
2_Black	0	1	1	0	0	1	2	2	2_18-24	2_F	1
6_Multi	1	1	1	0	1	1	4	2	3_25-44	2_F	2
1_White	0	1	0	1	1	1	3	2	3_25-44	1_M	1
3_Hispa	0	0	0	0	0	0	0	0	4_45-64	2_F	1
1_White	0	1	0	0	1	1	2	2	5_65+	2_F	2
2_Black	0	0	0	0	0	0	0	0	4_45-64	2_F	2
1_White		0	0	0	0				4_45-64	2_F	1
1_White	0	0	0	0	1	1	1	1	5_65+	1_M	1
2_Black	0	0	0	0	0	0	0	0	3_25-44	1_M	2
2_Black	0	1	0	0	0	1	1	1	3_25-44	2_F	2
1_White	0		0	0	1				4_45-64	1_M	1
2_Black	1	1	1	1	0	1	4	2	3_25-44	1_M	1
2_Black	0	0	0	0	0	0	0	0	4_45-64	1_M	2
1_White	1	1		0	1				4_45-64	1_M	1
3_Hispa	1	1	1	0	0	1	3	2	3_25-44	2_F	2
1_White	1	1	0	0	1	1	3	2	4_45-64	2_F	2
3_Hispa	0	0	0	0	0	0	0	0	4_45-64	2_F	2
3_Hispa	0	1	0	0	0	1	1	1	5_65+	2_F	1
1_White	0	1	1	0	0	1	2	2	4_45-64	1_M	1
1_White	0	1	0	0	1	1	2	2	3_25-44	1_M	2
2_Black	0	0	0	0	0	0	0	0	3_25-44	2_F	1
1_White	0	0	1	0	0	1	1	1	4_45-64	2_F	1
1_White	1	1	1	0	0	1	3	2	4_45-64	2_F	2
7_Other	1	0	0	0	0	1	1	1	4_45-64	2_F	1
2_Black	0	0	0	0	0	0	0	0	3_25-44	1_M	2
1_White	0	0	1	0	0	1	1	1	4_45-64	2_F	2
1_White	1	1	0	0	0	1	2	2	3_25-44	2_F	1
1_White	0	0	0	0	1	1	1	1	4_45-64	1_M	1
1_White	0	1	0	0	0	1	1	1	4_45-64	1_M	2
3_Hispa	0	1	0	0	0	1	1	1	3_25-44	2_F	1
1_White	0	1	0	0	0	1	1	1	4_45-64	2_F	2
6_Multi	1	1	1	0	1	1	4	2	4_45-64	2_F	2
3_Hispa	0	0	0	0	1	1	1	1	2_18-24	1_M	1
3_Hispa	1	1	0	0	0	1	2	2	4_45-64	2_F	1
1_White	1	0	1	0	0	1	2	2	3_25-44	1_M	1
3_Hispa	1	1	1	0	0	1	3	2	4_45-64	2_F	2
1_White	1	0	1	0	1	1	3	2	3_25-44	2_F	2
1_White	1	1	1	0	0	1	3	2	4_45-64	2_F	1
1_White	1	1	1	1	1	1	5	2	3_25-44	2_F	1
1_White	1	0	0	0	0	1	1	1	2_18-24	2_F	1
1_White	0	0	0	0	0	0	0	0	4_45-64	1_M	1
2_Black	0	0	0	0	0	0	0	0	4_45-64	2_F	1
1_White	0	0	0	0	0	0	0	0	4_45-64	2_F	2
1_White	1	1							4_45-64	2_F	1
3_Hispa	0	0	0	0	0	0	0	0	3_25-44	1_M	1
3_Hispa		1	1	0	0				3_25-44	1_M	2
1_White	0	0	0	0	0	0	0	0	3_25-44	2_F	2
2_Black	0	1	0	0	0	1	1	1	4_45-64	1_M	1
1_White	0	0	0	0	0	0	0	0	5_65+	2_F	2
1_White	1	1	0	0	0	1	2	2	4_45-64	1_M	2
6_Multi	1	1	0	0	1	1	3	2	4_45-64	2_F	1
1_White	0	0	0	0	0	0	0	0	5_65+	1_M	1
2_Black	1	0	0	0	0	1	1	1	4_45-64	1_M	2
3_Hispa	0	1	0	0	0	1	1	1	5_65+	1_M	1
2_Black	0	0	0	0	0	0	0	0	4_45-64	2_F	2
3_Hispa	0	0	0	0	0	0	0	0	3_25-44	1_M	2
3_Hispa	0	0	0	0	0	0	0	0	3_25-44	1_M	1
1_White	0	0	0	0	0	0	0	0	5_65+	1_M	1
1_White	1	1	0	0	0	1	2	2	3_25-44	2_F	2
1_White	0	0	1	0	0	1	1	1	3_25-44	1_M	1
2_Black	0	0	0	0	0	0	0	0	4_45-64	1_M	1
7_Other	1	0	0	0	0	1	1	1	4_45-64	2_F	2
2_Black	0	0	0	0	0	0	0	0	2_18-24	2_F	2
1_White	1	1	0	1	0	1	3	2	4_45-64	1_M	1
1_White	1	1	0	0	0	1	2	2	4_45-64	1_M	2
1_White	0	0	0	0	0	0	0	0	2_18-24	1_M	1
1_White	0	0	0	0	0	0	0	0	3_25-44	1_M	2
3_Hispa	0	0	0	0	0	0	0	0	4_45-64	2_F	1
1_White	1	1	0	0	0	1	2	2	3_25-44	2_F	2
3_Hispa	1	1	0	0	0	1	2	2	3_25-44	2_F	2
3_Hispa	0	0	0	0	0	0	0	0	4_45-64	1_M	2
1_White	1	0	0	0	0	1	1	1	4_45-64	2_F	2
1_White	0	0	0	0	0	0	0	0	5_65+	1_M	2
2_Black	0	0	0	0	0	0	0	0	4_45-64	2_F	2
1_White	1	0	0	0	1	1	2	2	3_25-44	1_M	1
3_Hispa	0	0	0	0	0	0	0	0	4_45-64	1_M	2
3_Hispa	1	1	1	0	0	1	3	2	2_18-24	2_F	1
1_White	0	0	0	0	0	0	0	0	4_45-64	1_M	1
1_White	0	0	0	0	1	1	1	1	3_25-44	2_F	1
1_White	1	1	1	1	0	1	4	2	3_25-44	2_F	1
1_White	0	1	0	1	1	1	3	2	5_65+	2_F	2
2_Black	1	1	1	1	0	1	4	2	3_25-44	2_F	1
2_Black	0	1	1	1	0	1	3	2	4_45-64	1_M	2
1_White	0	0	0	0	0	0	0	0	4_45-64	1_M	1
1_White	0	1	0	0	0	1	1	1	5_65+	2_F	1
1_White	0	0	0	0	0	0	0	0	4_45-64	2_F	2
3_Hispa	0	1	0	0	0	1	1	1	4_45-64	2_F	1
3_Hispa	1	0	0	0	0	1	1	1	3_25-44	2_F	1
1_White	1	1	0	0	0	1	2	2	3_25-44	2_F	1
2_Black	1	1	0	0	1	1	3	2	3_25-44	2_F	2
1_White	0	1	1	0	0	1	2	2	3_25-44	2_F	1
1_White	1	1	0	1	0	1	3	2	4_45-64	1_M	2
3_Hispa	0	0	0	0	0	0	0	0	3_25-44	2_F	2
4_Asian	1	1	0	0	0	1	2	2	3_25-44	2_F	2
1_White	0	1	1	0	1	1	3	2	3_25-44	1_M	2
2_Black	1	1	0	0	1	1	3	2	4_45-64	1_M	1
1_White	0	0	0	0	0	0	0	0	5_65+	1_M	2
8_do no	0	0	0	0					3_25-44	1_M	1
1_White	0	0	0	0	0	0	0	0	3_25-44	2_F	1
1_White	0	1	0	0	0	1	1	1	4_45-64	2_F	1
3_Hispa	0	1	0	0	0	1	1	1	3_25-44	2_F	1
1_White	1	1	1	0	0	1	3	2	4_45-64	2_F	2
1_White	0	1	0	0	0	1	1	1	5_65+	2_F	1
2_Black	0	0	0	0	0	0	0	0	4_45-64	1_M	1
1_White	0	0	0	0	0	0	0	0	5_65+	1_M	1
1_White	1	0	0	0	0	1	1	1	2_18-24	1_M	2
1_White	0	0	0	0	0	0	0	0	5_65+	2_F	2
1_White	0	0	0	0	0	0	0	0	4_45-64	1_M	1
1_White	0	0	0	0	0	0	0	0	4_45-64	1_M	2
2_Black	1	1	0	1	0	1	3	2	4_45-64	2_F	1
1_White	0	0	0	0	0	0	0	0	4_45-64	2_F	1
3_Hispa	0	0	0	0	0	0	0	0	3_25-44	1_M	1
1_White	1	0	0	0	0	1	1	1	4_45-64	1_M	2
1_White	1	1	1	0	1	1	4	2	3_25-44	1_M	2
1_White	0	0	0	0	0	0	0	0	3_25-44	2_F	2
1_White	0	0	0	0	0	0	0	0	5_65+	2_F	2
6_Multi	0	0	0	0	0	0	0	0	4_45-64	2_F	1
6_Multi	1	1	0	0	0	1	2	2	3_25-44	1_M	1
1_White	0	0	0	0	0	0	0	0	3_25-44	2_F	2
3_Hispa	0	0	0	0	0	0	0	0	4_45-64	1_M	2
1_White	0	0	0	0	0	0	0	0	4_45-64	2_F	2
6_Multi	1	0	0	0	0	1	1	1	4_45-64	2_F	1
1_White	0	0	0	0	0	0	0	0	3_25-44	1_M	1
6_Multi	0	1	0	0	0	1	1	1	4_45-64	1_M	1
1_White	1	0	0	0	0	1	1	1	2_18-24	2_F	1
1_White	0	1	0	0	0	1	1	1	4_45-64	2_F	1
2_Black	0	0	0	0	0	0	0	0	4_45-64	1_M	2
1_White	0	1	1	0	0	1	2	2	4_45-64	1_M	1
1_White	0	0	0	0	0	0	0	0	3_25-44	2_F	2
4_Asian	0	0	0	0	0	0	0	0	4_45-64	1_M	2
1_White	0	0	0	0	0	0	0	0	3_25-44	2_F	1
1_White	1	1	0	0	0	1	2	2	4_45-64	2_F	2
1_White	0	0	0	0	0	0	0	0	4_45-64	1_M	1
1_White	1	1	0	0	0	1	2	2	4_45-64	2_F	2
4_Asian	0	0	0	0	0	0	0	0	4_45-64	2_F	2
1_White	0	1	0	0	0	1	1	1	4_45-64	2_F	2
2_Black	0	0	0	0	0	0	0	0	4_45-64	2_F	2
1_White	0	0	0	0	0	0	0	0	4_45-64	2_F	1
2_Black	0	0	0	0	0	0	0	0	4_45-64	1_M	1
1_White	0	0	0	0	0	0	0	0	3_25-44	2_F	2
1_White	0	1	0	0	0	1	1	1	4_45-64	2_F	1
1_White	0	0	0	0	0	0	0	0	3_25-44	2_F	1
1_White	1	1	0	0	0	1	2	2	4_45-64	2_F	2
1_White	0	0	0	0	0	0	0	0	3_25-44	2_F	2
1_White	0	0	0	0	0	0	0	0	3_25-44	1_M	1
1_White	0	0	0	0	0	0	0	0	4_45-64	2_F	1
1_White	0	0	0	0	0	0	0	0	4_45-64	2_F	1
2_Black	0	0	0	0	0	0	0	0	4_45-64	1_M	1
1_White	0	0	0	0	0	0	0	0	4_45-64	1_M	1
4_Asian	0	0	0	0	0	0	0	0	4_45-64	1_M	2
6_Multi	1	0	1	0	0	1	2	2	3_25-44	2_F	2
1_White	1	0	0	0	0	1	1	1	4_45-64	1_M	2
1_White	0	0	0	0	0	0	0	0	5_65+	1_M	2
1_White	0	1	0	0	1	1	2	2	4_45-64	1_M	2
1_White	0	0	0	0	0	0	0	0	4_45-64	2_F	1
1_White	1	1	0	1	0	1	3	2	3_25-44	2_F	2
1_White	0	0	0	0	0	0	0	0	4_45-64	1_M	1
1_White	0	0	0	0	0	0	0	0	4_45-64	1_M	2
1_White	0	0	0	0	0	0	0	0	3_25-44	1_M	1
3_Hispa	0	0	0	0	0	0	0	0	3_25-44	2_F	1
1_White	1	0	0	0	0	1	1	1	3_25-44	2_F	2
3_Hispa	1	1		0	0				4_45-64	1_M	1
1_White	1	1	0	0	1	1	3	2	4_45-64	2_F	2
1_White	0	0	0	0	1	1	1	1	3_25-44	1_M	2
3_Hispa	0	0	0	0	0	0	0	0	3_25-44	1_M	1
7_Other	0	0	0	0	0	0	0	0	5_65+	1_M	2
1_White	1	1	1	0	0	1	3	2	4_45-64	2_F	2
6_Multi	0	0	0	0	0	0	0	0	4_45-64	2_F	2
1_White	0	0	0	0	0	0	0	0	4_45-64	2_F	1
1_White	0	0	1	0	0	1	1	1	3_25-44	1_M	1
1_White	0	0	0	0	0	0	0	0	4_45-64	1_M	2
3_Hispa	0	1	0	0	0	1	1	1	2_18-24	1_M	1
2_Black	0	1	0	0	0	1	1	1	4_45-64	1_M	2
6_Multi	0	0	0	0	0	0	0	0	2_18-24	1_M	2
2_Black	0	0	0	0	0	0	0	0	4_45-64	2_F	2
1_White	0	0	0	0	0	0	0	0	3_25-44	1_M	2
8_do no	1	1	0	0	1	1	3	2	3_25-44	2_F	2
6_Multi	1	1	0	0	1	1	3	2	3_25-44	2_F	2
1_White	0	0	0	0	0	0	0	0	3_25-44	1_M	2
1_White	0	1	0	0	0	1	1	1	4_45-64	2_F	2
2_Black	0	0	0	0	0	0	0	0	3_25-44	1_M	2
1_White	0	0	0	0	0	0	0	0	3_25-44	1_M	1
6_Multi	1	1	1	0	0	1	3	2	5_65+	1_M	2
1_White	0	1	0	0	0	1	1	1	4_45-64	2_F	2
2_Black	1	1	0	0	1	1	3	2	3_25-44	2_F	2
1_White	0	0	0	0	0	0	0	0	3_25-44	1_M	2
2_Black	0	0	0	0	0	0	0	0	4_45-64	2_F	1
4_Asian	0	0	0	0	0	0	0	0	3_25-44	1_M	2
3_Hispa	0	0	0	0	0	0	0	0	4_45-64	1_M
3_Hispa	0	0	0	0	1	1	1	1	3_25-44	1_M	2
1_White	0	0	0	0	0	0	0	0	5_65+	1_M	2
2_Black	0	0	0	0	0	0	0	0	4_45-64	1_M	1
2_Black	1	1	0	0	0	1	2	2	4_45-64	2_F	1
3_Hispa	0	0	0	0	0	0	0	0	3_25-44	1_M	1
1_White	0	1	0	0	0	1	1	1	4_45-64	1_M	2
1_White	1	1	0	0	0	1	2	2	4_45-64	2_F	2
2_Black	0	0	0	0	0	0	0	0	2_18-24	2_F	2
2_Black	0	0	0	0	0	0	0	0	3_25-44	1_M	2
2_Black	0	1	0	0	0	1	1	1	4_45-64	2_F	1
2_Black	0	0	0	0	0	0	0	0	4_45-64	2_F	2
4_Asian	0	0	0	0	1	1	1	1	3_25-44	2_F	1
1_White	1	0	0	0	0	1	1	1	4_45-64	1_M	2
1_White	1	1	0	0	0	1	2	2	4_45-64	2_F	2
2_Black	0	0	0	0	0	0	0	0	3_25-44	1_M	2
2_Black	0	0	0	0	0	0	0	0	4_45-64	2_F	1
2_Black	1	0	0	1	0	1	2	2	4_45-64	2_F	2
3_Hispa	0	0	0	0	0	0	0	0	4_45-64	2_F	1
2_Black	0	1	0	0	0	1	1	1	4_45-64	2_F	2
1_White	0	0	1	0	0	1	1	1	3_25-44	1_M	2
1_White	0	0	0	0	0	0	0	0	3_25-44	1_M	2
3_Hispa	1	1	0	0	0	1	2	2	4_45-64	1_M	1
1_White	0	0	0	0	0	0	0	0	4_45-64	2_F	2
5_Al	0	0	0	0	0	0	0	0	4_45-64	1_M	1
2_Black	0	0	0	0	0	0	0	0	4_45-64	1_M	2
1_White	1		0	0	0				4_45-64	2_F	1
1_White	0	0	0	0	0	0	0	0	4_45-64	1_M	1
1_White	0	0	0	0	1	1	1	1	4_45-64	1_M	2
2_Black	0	1	0	0	0	1	1	1	3_25-44	2_F	1
3_Hispa	0	0	0	0	0	0	0	0	3_25-44	1_M	2
1_White	0	0	0	0	0	0	0	0	4_45-64	2_F	2
3_Hispa	0	0	1	0	0	1	1	1	3_25-44	1_M	1
1_White	0	0	0	0	0	0	0	0	3_25-44	1_M	2
1_White	0	0	0	0	1	1	1	1	4_45-64	1_M	1
1_White	1	1	1	0	0	1	3	2	4_45-64	1_M	2
1_White	0	0	0	0	0	0	0	0	3_25-44	1_M	2
1_White	1	0	1	0	0	1	2	2	4_45-64	2_F	1
1_White	1	1	0	0	1	1	3	2	4_45-64	1_M	2
1_White	0	0	0	0	0	0	0	0	4_45-64	2_F	1
1_White	1	1	0	0	1	1	3	2	3_25-44	1_M	1
1_White	0	0	0	0	0	0	0	0	3_25-44	1_M	1
1_White	0	0	0	0	0	0	0	0	4_45-64	1_M	2
2_Black	0	0	0	0	0	0	0	0	4_45-64	2_F	2
3_Hispa	1	0	0	0	0	1	1	1	4_45-64	2_F	2
1_White	0	0	0	0	0	0	0	0	4_45-64	1_M	1
1_White	1	0	1	1	0	1	3	2	4_45-64	2_F	1
3_Hispa	1	1	0	0	1	1	3	2	4_45-64	2_F	1
1_White	0	0	0	0	0	0	0	0	3_25-44	1_M	1
2_Black	0	0	0	0	0	0	0	0	3_25-44	1_M	1
3_Hispa	0	0	0	0	0	0	0	0	4_45-64	1_M	1
4_Asian	1	1	1	0	0	1	3	2	4_45-64	1_M	1
3_Hispa	0	0	0	0	1	1	1	1	3_25-44	1_M	1
6_Multi	1	0	0	1	0	1	2	2	3_25-44	1_M	1
1_White	1	1	1	1	0	1	4	2	4_45-64	1_M	1
2_Black	0	1	0	0	0	1	1	1	4_45-64	1_M	2
1_White	0	0	0	0	0	0	0	0	2_18-24	2_F	2
2_Black	0	0	0	0	0	0	0	0	4_45-64	2_F	1
1_White	1	1	1	0	0	1	3	2	3_25-44	2_F	2
8_do no	0	0	0	0	0	0	0	0	4_45-64	2_F
2_Black	0	0	0	0	0	0	0	0	4_45-64	2_F	2
3_Hispa	1	1	0	0	0	1	2	2	4_45-64	1_M	2
3_Hispa	0	1	0	0	0	1	1	1	4_45-64	2_F	1
1_White	1	1	1	0	0	1	3	2	3_25-44	1_M	1
3_Hispa	0	0	0	0	0	0	0	0	3_25-44	1_M	1
1_White	1	1	1	0	0	1	3	2	4_45-64	2_F	1
2_Black	0	0	0	0	0	0	0	0	4_45-64	1_M	2
1_White	0	0	0	0	1	1	1	1	4_45-64	1_M	2
6_Multi	0	1	1	0	0	1	2	2	2_18-24	2_F	2
2_Black	1	1	0	1	1	1	4	2	3_25-44	2_F	2
1_White	1	1	0	0	0	1	2	2	2_18-24	1_M	1
3_Hispa	0	0	0	0	0	0	0	0	4_45-64	1_M	1
7_Other	1	0	0	0	0	1	1	1	4_45-64	2_F	1
4_Asian	0	0	0	0	0	0	0	0	3_25-44	2_F	2
3_Hispa	1	1	0	1	0	1	3	2	4_45-64	2_F	1
7_Other	0	0	0	0	0	0	0	0	4_45-64	1_M	1
1_White	0	1	0	0	0	1	1	1	3_25-44	2_F	2
1_White	0	0	0	0	0	0	0	0	3_25-44	2_F	2
1_White	1	1	1	0	0	1	3	2	4_45-64	2_F	1
6_Multi	0	0	0	0	0	0	0	0	3_25-44	2_F	2
1_White	0	0	0	0	0	0	0	0	4_45-64	1_M	2
1_White	0	0	0	0	0	0	0	0	3_25-44	1_M	2
1_White	0	0	0	0	0	0	0	0	5_65+	2_F	1
1_White	1	1	0	0	0	1	2	2	4_45-64	1_M	2
1_White	0	0	0	0	0	0	0	0	4_45-64	1_M	2
2_Black	0	1	1	0	0	1	2	2	4_45-64	2_F	2
1_White	1	1	0	0	0	1	2	2	5_65+	2_F	2
1_White	1	1	0	0	0	1	2	2	4_45-64	2_F	2
1_White	0	0	0	1	0	1	1	1	4_45-64	1_M	2
1_White	1	0	0	0	0	1	1	1	2_18-24	1_M	1
3_Hispa	0	0	0	0	0	0	0	0	4_45-64	1_M	1
1_White	0	0	0	0	0	0	0	0	4_45-64	1_M	2
1_White	0	0	0	0	0	0	0	0	4_45-64	2_F	1
1_White	1	1	0	0	0	1	2	2	4_45-64	1_M	1
6_Multi	1	1	0	1	0	1	3	2	4_45-64	1_M	2
3_Hispa	0	0	0	0	0	0	0	0	4_45-64	1_M	1
3_Hispa	0	0	0	0	0	0	0	0	3_25-44	2_F	1
2_Black	0	0	0	0	0	0	0	0	4_45-64	1_M	1
3_Hispa	0	0	0	0					4_45-64	1_M	1
2_Black	0	1	0	0	0	1	1	1	3_25-44	2_F	1
1_White	1	0	0	0	1	1	2	2	4_45-64	2_F	1
1_White	1	1	0	0	0	1	2	2	4_45-64	2_F	2
2_Black	0	0	0	0	0	0	0	0	4_45-64	1_M	2
2_Black	0	0	0	0	0	0	0	0	4_45-64	1_M	2
2_Black	1	0	1	0	0	1	2	2	3_25-44	2_F	1
1_White	0	0	0	0	0	0	0	0	4_45-64	1_M	1
1_White	0	0	0	0	0	0	0	0	4_45-64	1_M	1
1_White	0	0	0	0	0	0	0	0	3_25-44	1_M	2
1_White	1	0	0	0	0	1	1	1	3_25-44	2_F	2
7_Other	1	1	0	0	0	1	2	2	5_65+	1_M	2
6_Multi	1	1	1	0	0	1	3	2	4_45-64	2_F	1
1_White	0	0	0	0	0	0	0	0	3_25-44	2_F	2
6_Multi	0	0	1	0	1	1	2	2	3_25-44	1_M	2
1_White	1	1	0	0	0	1	2	2	4_45-64	1_M	1
4_Asian	0	0	0	0	0	0	0	0	3_25-44	1_M	2
3_Hispa	1	1	0	0	0	1	2	2	4_45-64	2_F	1
6_Multi	0	0	0	0	0	0	0	0	2_18-24	2_F	2
1_White	0	0	0	0	0	0	0	0	4_45-64	1_M	2
1_White	0	0	0	0	0	0	0	0	4_45-64	1_M	2
3_Hispa	0	0	0	0	0	0	0	0	4_45-64	1_M	1
1_White	1	0	1	1	0	1	3	2	4_45-64	2_F	1
1_White	0	0	0	0	0	0	0	0	3_25-44	1_M	2
1_White	0	0	0	0	0	0	0	0	4_45-64	1_M	1
2_Black	1	1	1	1	0	1	4	2	3_25-44	1_M	1
3_Hispa	0	0	0	0	0	0	0	0	4_45-64	1_M	1
1_White	1	0	0	0	0	1	1	1	4_45-64	2_F	2
4_Asian	0	0	0	0	0	0	0	0	5_65+	1_M	1
6_Multi	1	1	0	0	0	1	2	2	2_18-24	1_M	1
7_Other	0	0	0	0	0	0	0	0	3_25-44	1_M	2
1_White	0	0	0	0	0	0	0	0	4_45-64	1_M	2
1_White	0	0	0	0	0	0	0	0	4_45-64	1_M	1
3_Hispa	1	1	1	0	0	1	3	2	2_18-24	2_F	2
1_White	0	0	0	0	0	0	0	0	5_65+	1_M	2
4_Asian	1	0	0	0	0	1	1	1	3_25-44	1_M	1
4_Asian	1	1		1	0				3_25-44	1_M	2
2_Black	0	0	1	0	0	1	1	1	3_25-44	2_F	2
1_White	0	0	1	1	0	1	2	2	4_45-64	1_M	1
8_do no	1	0	0	0	0	1	1	1	3_25-44	1_M
3_Hispa	1	1	0	0	0	1	2	2	4_45-64	1_M	1
2_Black	0	0	0	0	1	1	1	1	3_25-44	1_M	2
1_White	1	1	0	0	0	1	2	2	3_25-44	2_F	2
1_White	0	0	0	0	0	0	0	0	4_45-64	1_M	2
1_White	0	0	0	0	0	0	0	0	3_25-44	1_M	2
3_Hispa	0	0	0	0	0	0	0	0	3_25-44	2_F	2
3_Hispa	1	1		0	0				3_25-44	1_M	2
1_White	0	0	0	0	0	0	0	0	2_18-24	1_M	1
5_Al	1	0	0	0	0	1	1	1	2_18-24	1_M	2
2_Black	1	1	0	0	0	1	2	2	4_45-64	1_M	1
1_White	0	1	0	0	1	1	2	2	4_45-64	2_F	2
2_Black	1	1	1	0	0	1	3	2	4_45-64	2_F	2
1_White	0	1	0	0	1	1	2	2	4_45-64	1_M	2
1_White	1	0	0	0	0	1	1	1	3_25-44	1_M	2
1_White	1	1	1	0	0	1	3	2	3_25-44	2_F	2
1_White	0	0	0	0	0	0	0	0	3_25-44	1_M	2
5_Al	0	0	0	0	0	0	0	0	3_25-44	2_F	2
1_White	0	0	0	0	0	0	0	0	4_45-64	2_F	2
6_Multi	0	0	0	0	0	0	0	0	3_25-44	1_M	2
6_Multi	0	0	0	0	0	0	0	0	5_65+	1_M	2
1_White	0	0	0	0	0	0	0	0	5_65+	2_F	2
2_Black	0	0	0	0	0	0	0	0	4_45-64	2_F	2
6_Multi	0	0	0	0					3_25-44	1_M	2
5_Al	0	0	0	0	0	0	0	0	5_65+	1_M	1
3_Hispa	0	0	0	0	0	0	0	0	4_45-64	2_F	1
1_White	0	0	0	0	0	0	0	0	4_45-64	1_M	2
3_Hispa	1	1	0	0	0	1	2	2	3_25-44	2_F	1
2_Black	0	1	0	0	1	1	2	2	3_25-44	2_F	2
1_White	0	0	0	0	0	0	0	0	2_18-24	2_F	1
1_White	0	0	0	0	0	0	0	0	3_25-44	2_F	1
1_White	1	1	1	0	0	1	3	2	3_25-44	1_M	1
1_White	1	1	0	1	0	1	3	2	4_45-64	1_M	1
2_Black	0	0	0	0	0	0	0	0	3_25-44	2_F	1
1_White	1	1	1		1				3_25-44	1_M	2
3_Hispa	0	0	0	0	0	0	0	0	4_45-64	2_F	2
3_Hispa	0	1	0	0	1	1	2	2	3_25-44	1_M	1
6_Multi	0	1	1	1	0	1	3	2	4_45-64	1_M	2
2_Black	0	0	0	0	0	0	0	0	3_25-44	2_F	2
7_Other	0	0	0	0	0	0	0	0	2_18-24	1_M	2
3_Hispa	0	0	0	0	0	0	0	0	3_25-44	2_F	1
3_Hispa	1	1	0	0	0	1	2	2	2_18-24	2_F	1
4_Asian	0	0	0	0	0	0	0	0	2_18-24	1_M	1
6_Multi	0	0	0	0	0	0	0	0	4_45-64	2_F	1
1_White	1	1	0		0				5_65+	2_F	2
1_White	0	1	0	0	0	1	1	1	3_25-44	2_F	2
1_White	0	0	0	0	0	0	0	0	3_25-44	2_F	2
1_White	1	1	0	0	0	1	2	2	4_45-64	2_F	2
1_White	1	0	1		0				4_45-64	1_M	1
1_White	0	0	0	0	0	0	0	0	2_18-24	2_F	2
1_White	1	1	1	0	1	1	4	2	3_25-44	2_F	2
3_Hispa	0	0	0	0	0	0	0	0	2_18-24	1_M	1
2_Black	0	0	0	0	0	0	0	0	3_25-44	2_F	2
3_Hispa	0	0	0	1	0	1	1	1	4_45-64	1_M	1
2_Black	0	1	0	0	0	1	1	1	3_25-44	2_F	2
2_Black	0	0	0	0	0	0	0	0	5_65+	2_F	2
1_White	1	0	0	0	0	1	1	1	3_25-44	1_M	2
1_White	1	1	0	0	0	1	2	2	3_25-44	2_F	1
1_White	0	0	0	0	0	0	0	0	4_45-64	2_F	1
2_Black	1	1	0	1	0	1	3	2	3_25-44	2_F	1
2_Black	1	1		1	0				3_25-44	2_F	1
1_White	1	1	1	0	1	1	4	2	3_25-44	1_M	1
1_White	1	1	1	0	0	1	3	2	3_25-44	2_F	2
2_Black	0	0	0	0	0	0	0	0	3_25-44	1_M	1
2_Black	0	0	0	0	0	0	0	0	5_65+	2_F	2
1_White	0	1	0	0	0	1	1	1	4_45-64	1_M	1
1_White		1	0	0	0				4_45-64	2_F	1
1_White	0	1	0	0	0	1	1	1	3_25-44	1_M	2
2_Black	0	0	0	0	0	0	0	0	4_45-64	2_F	2
1_White	0	0	0	0	0	0	0	0	3_25-44	1_M	2
1_White	0	1	0	1	1	1	3	2	3_25-44	2_F	1
1_White		1	0	0	0				4_45-64	1_M	2
4_Asian		1	1	1	1				3_25-44	2_F	2
1_White	1	1	0	0	0	1	2	2	4_45-64	1_M	2
2_Black	0	0	0	0	0	0	0	0	4_45-64	1_M	1
3_Hispa	1	1	0	1	0	1	3	2	2_18-24	1_M	1
1_White	0	0	0	0	0	0	0	0	3_25-44	1_M	2
1_White	0	0	0	0	0	0	0	0	2_18-24	2_F	1
3_Hispa	0	0	0	0	0	0	0	0	3_25-44	1_M	1
1_White	1	0	0	0	0	1	1	1	4_45-64	1_M	1
3_Hispa	0	1	0	0	0	1	1	1	3_25-44	1_M	1
1_White	1	1	1	0	0	1	3	2	4_45-64	2_F	1
2_Black	0	0	0	0	0	0	0	0	3_25-44	2_F	2
3_Hispa	0	1	0	0	0	1	1	1	4_45-64	2_F	2
1_White	0	0	1	1	0	1	2	2	4_45-64	1_M	2
6_Multi	1	0	0	0	0	1	1	1	3_25-44	2_F	2
6_Multi	0	0	0	0	0	0	0	0	4_45-64	1_M	1
1_White	0	0	0	0	0	0	0	0	3_25-44	2_F	2
2_Black	1	1	1	1	0	1	4	2	4_45-64	2_F	2
3_Hispa	0	0	0	0	0	0	0	0	2_18-24	1_M	2
1_White	0	0	0	0	0	0	0	0	4_45-64	1_M	2
1_White	0	0	0	0	0	0	0	0	4_45-64	2_F	1
1_White	0	0	0	0	0	0	0	0	4_45-64	2_F	1
1_White	0	0	0	0	0	0	0	0	4_45-64	2_F	1
2_Black	0	0	0	0	0	0	0	0	3_25-44	1_M	2
1_White	0	0	0	0	1	1	1	1	3_25-44	1_M	1
3_Hispa	0	0	0	0	0	0	0	0	4_45-64	1_M	1
1_White	1	1	0	0	0	1	2	2	4_45-64	2_F	1
1_White	1	1	1	0	0	1	3	2	3_25-44	2_F	2
2_Black	0	1	1	1	0	1	3	2	3_25-44	1_M	2
2_Black	0	0	0	1	1	1	2	2	3_25-44	1_M	1
2_Black	0	1	1	0	0	1	2	2	2_18-24	2_F	1
6_Multi	0	1	0	0	0	1	1	1	4_45-64	2_F	1
2_Black	0	0	0	0	0	0	0	0	4_45-64	1_M	2
1_White	0	0	0	0	0	0	0	0	4_45-64	2_F	2
1_White	0	0	0	1	0	1	1	1	3_25-44	1_M	2
1_White	1	1	1	0	0	1	3	2	3_25-44	2_F	2
1_White	0	0	0	0	0	0	0	0	3_25-44	1_M	1
1_White	0	0	0	0	0	0	0	0	3_25-44	1_M	1
2_Black	0	1	1	0	0	1	2	2	2_18-24	2_F	1
2_Black	1	1	0	1	0	1	3	2	3_25-44	1_M	1
1_White	0	0	0	0	0	0	0	0	4_45-64	1_M	2
5_Al	1	0	0	0	0	1	1	1	3_25-44	2_F	2
1_White	0	0	0	0	0	0	0	0	3_25-44	2_F	2
1_White	0	0	0	0	0	0	0	0	3_25-44	1_M	2
2_Black	0	0	0	0	0	0	0	0	4_45-64	2_F	1
1_White	1	1	0	0	1	1	3	2	4_45-64	1_M	1
3_Hispa		1	0		0				4_45-64	2_F	1
2_Black	1	1	0	0	0	1	2	2	3_25-44	2_F	1
6_Multi	0	0	0	0	0	0	0	0	4_45-64	1_M	1
6_Multi	1	0	0	0	0	1	1	1	3_25-44	2_F	1
1_White	0	1	1	0	0	1	2	2	5_65+	2_F	1
1_White	1	0	0	0	0	1	1	1	4_45-64	2_F	1
1_White	0	0	0	0	0	0	0	0	4_45-64	1_M	1
1_White	0	0	0	0	0	0	0	0	4_45-64	2_F	1
6_Multi	1	1	1	1	0	1	4	2	4_45-64	1_M	2
2_Black	0	0	0	0	0	0	0	0	4_45-64	2_F	2
1_White	1	1	0	0	0	1	2	2	3_25-44	2_F	2
7_Other	0	0	0	0	0	0	0	0	3_25-44	1_M	2
1_White	0	1	1	0	0	1	2	2	2_18-24	2_F	1
2_Black	0	0	0	0	0	0	0	0	4_45-64	2_F	1
6_Multi	1	0	0	0	0	1	1	1	3_25-44	2_F	2
1_White	0	0	0	0	0	0	0	0	4_45-64	2_F	2
2_Black	1	1	0	0	0	1	2	2	3_25-44	2_F	1
1_White	1	1	0	0	0	1	2	2	4_45-64	2_F	1
1_White	1	1	1	0	1	1	4	2	4_45-64	2_F	1
1_White	1	1	1	0	0	1	3	2	4_45-64	1_M	1
6_Multi	1	0	0	0	0	1	1	1	3_25-44	2_F	2
1_White	1	1	0	0	0	1	2	2	4_45-64	2_F	1
2_Black	0		0	0	1				2_18-24	1_M	1
1_White	1	1	1	0	1	1	4	2	4_45-64	2_F	2
1_White	1	1	1	0	0	1	3	2	3_25-44	2_F	2
2_Black	1	1	0	0	0	1	2	2	3_25-44	2_F	1
1_White	1	1	0	0	0	1	2	2	4_45-64	2_F	1
1_White	1	1	0	0	0	1	2	2	4_45-64	2_F	2
1_White	1	1	1	1	0	1	4	2	4_45-64	2_F	2
6_Multi	0	0	0	0	0	0	0	0	3_25-44	1_M	2
1_White	0	0	0	0	0	0	0	0	2_18-24	1_M	2
7_Other	0	0	0	0	0	0	0	0	4_45-64	2_F	2
2_Black	1	1	1	0	0	1	3	2	4_45-64	2_F	1
2_Black	1	1	1	1	0	1	4	2	4_45-64	2_F	1
2_Black	0	0	0	0					4_45-64	2_F	1
1_White	0	1	1	0	0	1	2	2	4_45-64	2_F	1
2_Black	0	0	0	0	0	0	0	0	3_25-44	2_F	1
1_White	1	0	0	0	0	1	1	1	4_45-64	2_F	1
1_White	0	0	0	0	0	0	0	0	4_45-64	1_M	2
2_Black	1	1	1	1	1	1	5	2	4_45-64	2_F	1
3_Hispa	1	1	0	1	1	1	4	2	3_25-44	2_F	2
2_Black	0	0	0	0	1	1	1	1	4_45-64	1_M	1
2_Black	0	0	0	0	0	0	0	0	2_18-24	2_F	2
1_White	1	1	1	0	0	1	3	2	4_45-64	2_F	1
8_do no	0	0	0	0	0	0	0	0	4_45-64	2_F	2
4_Asian	0	0	0	0	0	0	0	0	4_45-64	1_M	1
2_Black	1	1	0	0	0	1	2	2	4_45-64	1_M	1
1_White	1	0	0	0	1	1	2	2	4_45-64	2_F	2
1_White	0	0	0	0	0	0	0	0	3_25-44	1_M	1
2_Black	1	1	0	0	1	1	3	2	4_45-64	2_F	2
1_White	0	0	1	0	0	1	1	1	2_18-24	2_F	1
2_Black	1	1	1	1	0	1	4	2	2_18-24	2_F	1
2_Black	0	0	0	0	0	0	0	0	2_18-24	2_F	1
3_Hispa	0	0	1	0	0	1	1	1	3_25-44	1_M	1
5_Al	1	1	0	0	0	1	2	2	3_25-44	2_F	1
8_do no									4_45-64	1_M
5_Al	0	1	0	0	0	1	1	1	3_25-44	1_M	2
1_White	0	0	0	0	0	0	0	0	4_45-64	1_M	1
4_Asian	0	0	0	0	0	0	0	0	3_25-44	2_F	2
1_White	0	1	0	0	0	1	1	1	4_45-64	2_F	2
1_White	0	0	0	0	0	0	0	0	4_45-64	1_M	2
2_Black	0	1	0	0	0	1	1	1	4_45-64	2_F	1
2_Black	1	1	0	0	0	1	2	2	3_25-44	1_M	2
3_Hispa	1	0	0	0	0	1	1	1	4_45-64	1_M	1
1_White	0	0	0	0	0	0	0	0	4_45-64	1_M	2
2_Black	0	0	1	0	0	1	1	1	5_65+	1_M	1
1_White	0	0	0	0	0	0	0	0	3_25-44	1_M	2
1_White	0	0	0	0	0	0	0	0	5_65+	1_M	2
3_Hispa	0	0	0	0	0	0	0	0	2_18-24	2_F	1
1_White	0	0	1	0	1	1	2	2	4_45-64	2_F	2
1_White	0	0	0	0	0	0	0	0	4_45-64	1_M	1
2_Black	1	1	1	0	1	1	4	2	4_45-64	1_M	1
6_Multi	1	0	1	0	0	1	2	2	2_18-24	1_M	1
1_White	1	1	1	0	0	1	3	2	3_25-44	2_F	1
1_White	1	1	0	0	0	1	2	2	5_65+	2_F	2
6_Multi	1	1	1	0	0	1	3	2	3_25-44	1_M	1
1_White	0	0	0	0	0	0	0	0	4_45-64	1_M	2
1_White	0	0	0	0	0	0	0	0	5_65+	2_F	2
2_Black	0	1	0	0	0	1	1	1	4_45-64	2_F	1
8_do no	1	1	0	1	0	1	3	2	4_45-64	1_M
1_White	1	0	0	0	1	1	2	2	4_45-64	2_F	2
1_White		1	0	0	0				5_65+	1_M	2
3_Hispa	0	0	0	0	0	0	0	0	2_18-24	2_F	1
2_Black	0	0	0	0	0	0	0	0	4_45-64	2_F	2
2_Black	1	1	1	1	0	1	4	2	2_18-24	2_F	1
3_Hispa	0	0	0	1	0	1	1	1	4_45-64	2_F	1
1_White	0	0	0	0	0	0	0	0	4_45-64	2_F	1
2_Black	0	1	1	0	0	1	2	2	4_45-64	2_F	1
1_White	1	1	1	0	0	1	3	2	4_45-64	2_F	2
1_White	0	1	0	0	0	1	1	1	3_25-44	2_F	1
1_White	1	1	0	1	0	1	3	2	3_25-44	2_F	1
1_White	1	0	0	0	0	1	1	1	3_25-44	1_M	1
1_White	0	0	0	0	0	0	0	0	3_25-44	2_F	2
5_Al	1	1	1	0	0	1	3	2	2_18-24	2_F	1
1_White	0	0	0	0	0	0	0	0	3_25-44	1_M	1
3_Hispa	0	0	0	0	0	0	0	0	3_25-44	1_M	1
1_White	0	0	0	0	0	0	0	0	5_65+	2_F	1
2_Black	1	1	0	0	0	1	2	2	5_65+	2_F	2
1_White	1	1	1	0	0	1	3	2	4_45-64	2_F	2
2_Black	0	0	0	0	0	0	0	0	4_45-64	1_M	2
2_Black	0	0	0	0	0	0	0	0	3_25-44	1_M	1
6_Multi	1	1	1	0	0	1	3	2	4_45-64	2_F	2
3_Hispa		1	1	1	0				3_25-44	2_F	1
3_Hispa	0	0	0	0	0	0	0	0	4_45-64	1_M	1
1_White	0	0	0	0	0	0	0	0	3_25-44	1_M	2
1_White	0	1	1	0	0	1	2	2	4_45-64	2_F	2
3_Hispa	0	0	0	0	0	0	0	0	4_45-64	2_F	1
2_Black	0	0	0	0	0	0	0	0	4_45-64	2_F	2
6_Multi	0	0	0	1	0	1	1	1	4_45-64	1_M	2
1_White	1	1	0	0	0	1	2	2	4_45-64	1_M	2
2_Black	0	0	0	0	0	0	0	0	3_25-44	1_M	2
6_Multi	0	0	0	0	1	1	1	1	3_25-44	1_M	2
3_Hispa	0	1	0	0	1	1	2	2	2_18-24	1_M	1
1_White	1	0	0	0	0	1	1	1	4_45-64	1_M	1
1_White	0	1	0	0	0	1	1	1	4_45-64	1_M	2
2_Black	0	0	0	0	1	1	1	1	4_45-64	1_M	1
2_Black	1	0	0	0	0	1	1	1	4_45-64	2_F	2
1_White	0	0	0	0	0	0	0	0	3_25-44	2_F	2
2_Black	0	0	0	0	0	0	0	0	4_45-64	2_F	1
2_Black	0	0	0	0	0	0	0	0	5_65+	1_M	1
3_Hispa	0	0	0	0	0	0	0	0	3_25-44	2_F	2
6_Multi	1	0	0	0	0	1	1	1	4_45-64	2_F	2
6_Multi	0	0	0	0	1	1	1	1	3_25-44	1_M	2
[truncated: 123,262 more rows]
