# Supplementary material for: Smokers with Self-Reported Mental Health Conditions: A Case for Screening in the Context of Tobacco Cessation Services
Source: PLoS One. 2016 Jul 8;11(7):e0159127. doi: 10.1371/journal.pone.0159127 (PMC4938618; doi:10.1371/journal.pone.0159127)
Supplement: S2 Data — (CSV) [file pone.0159127.s002.csv]

mhc	med	attempt	ic	ts_3
0	1	0	1	1
0	1	1	1	1
0	1	1	1	0
	0	0	1	0
0	0	1	1	1
2	1	0	1	0
1	1	1	1	1
	1	1	1	0
0	1	1	0	0
2	1	1	1	0
0	1	1	1	1
0	1	1	1	0
2	1	1	1	0
1	1	0	0	0
0	1	1	0	0
0	0	1	1	1
0	1	0	1	0
2	0	1	1	0
0	0	1	1	0
2	1	1	1	1
2	1	1	1	1
0	1	1	0	0
	1	1	1	1
2	1	0	1	0
0	1	1	1	1
0	1	1	1	1
0	0	0	0	0
	1	0	1	0
2	1	1	1	0
	0	1	0	0
2	1	0	1	0
1	0	1	0	0
1	0	0	1	1
0	1	1	1	0
2	1	1	0	0
2	1	1	1	1
0	1	1	1	1
0	1	1	1	1
0	0	1	1	1
0	0	0	0	0
0	1	1	1	0
	1	0	1	1
0	1	1	1	1
0	1	1	1	0
2	0	1	0	0
1	1	0	0	0
0	1	1	1	0
1	1	1	1	1
0	1	1	0	0
0	1	1	1	1
	1	0	1	1
2	1	1	1	1
2	1	1	0	0
2	1	1	1	0
0	1	1	1	1
0	1	1	1	1
0	1	1	1	0
0	0	0	0	0
0	1	1	1	1
0	0	1	1	1
2	0	1	1	1
0	0	0	1	0
0	1	1	1	1
0	0	1	0	0
2	0	0	1	1
2	1	1	1	1
0	0	1	0	0
0	0	0	0	0
0	0	1	1	1
0	1	1	1	0
2	1	0	1	1
0	0	1	1	0
0	1	1	1	0
0	0	1	0	0
0	0	1	1	1
1	1	0	1	1
0	1	1	1	0
1	1	1	1	0
2	0	1	1	0
2	1	0	1	0
0	1	1	0	0
1	0	1	1	0
0	0	1	1	0
2	1	0	1	1
2	0	1	0	0
0	0	1	0	0
2	1	1	1	1
0	0	0	0	0
2	1	1	1	1
	1	1	1	0
0	1	0	1	0
2	1	1	1	0
0	1	1	1	1
0	0	1	0	0
2	1	1	1	1
0	0	0	1	0
1	0	1	1	1
2	1	1	1	1
2	1	1	1	1
0	1	1	1	1
0	1	1	1	0
2	1	1	0	0
0	0	0	0	0
0	1	1	0	0
0	1	0	1	1
0	1	1	0	0
0	1	1	1	1
1	1	1	1	0
2	1	0	1	0
1	1	1	1	1
0	1	1	1	0
2	0	0	0	0
2	1	1	1	1
2	1	1	1	0
0	1	1	1	0
2	0	0	1	1
0	0	1	0	0
1	0	1	0	0
2	0	0	1	0
0	0	1	1	1
0	1	0	1	1
0	1	1	1	1
2	1	1	1	1
2	0	0	1	0
2	0	1	1	1
2	1	1	1	1
0	1	1	1	0
0	1	1	1	1
	0	1	1	0
1	1	1	1	1
	1	1	1	0
	0	1	1	1
0	0	1	0	0
0	1	1	1	0
1	1	1	1	0
1	1	0	1	1
0	1	1	0	0
0	1	1	1	0
0	1	1	1	1
2	0	1	0	0
2	1	1	1	0
0	0	1	1	1
0	0	1	1	0
2	1	1	1	1
2	1	0	1	1
0	1	0	1	1
0	1	1	1	1
2	0	1	0	0
0	1	0	1	1
0	1	1	1	1
2	1	1	1	0
2	1	0	1	1
0	1	0	1	0
1	0	1	1	0
0	1	1	1	1
0	1	0	1	1
0	0	1	1	0
0	0	1	1	1
0	1	1	1	1
2	1	0	1	0
2	1	1	1	1
0	1	1	1	1
1	1	1	1	0
1	1	1	1	1
1	1	1	1	0
0	1	1	1	0
0	0	0	0	0
0	0	1	1	0
2	0	1	1	0
0	0	1	0	0
0	0	0	1	1
2	1	1	1	1
	0	0	1	0
0	1	0	1	0
0	1	1	1	0
1	0	0	1	0
0	0	0	1	1
0	0	1	0	0
0	1	1	1	1
0	0	1	1	0
2	1	1	1	1
1	1	1	1	0
2	1	1	1	0
1	1	1	1	1
2	1	1	1	1
0	1	1	1	1
0	0	1	1	1
	0	1	1	1
2	1	0	1	0
	0	1	1	0
2	0	0	1	1
0	1	1	1	0
1	0	1	1	1
2	0	1	1	0
0	1	1	1	1
2	1	1	1	1
2	1	1	0	0
2	1	1	1	1
2	0	1	1	1
2	0	0	1	0
0	0	0	0	0
0	0	0	1	0
1	1	1	1	1
	0	1	1	1
	0	1	1	1
2	0	1	1	0
0	0	1	1	0
1	0	1	1	0
2	1	1	1	1
2	0	1	0	0
1	0	1	1	1
2	0	1	0	0
0	0	0	1	0
0	1	1	1	1
2	1	1	1	1
0	1	1	1	0
2	0	0	0	0
	1	1	1	0
1	0	0	1	0
1	0	1	1	1
2	0	1	1	1
2	1	1	1	0
0	1	1	1	1
0	1	1	1	1
1	0	1	1	1
	1	1	1	0
0	1	1	1	1
2	1	1	1	1
2	1	1	1	1
0	0	1	0	0
	0	1	1	0
0	1	1	1	1
1	1	1	1	1
0	1	0	1	1
2	1	1	1	1
0	1	1	1	1
2	0	1	1	1
0	1	1	1	1
2	0	0	0	0
1	1	1	1	1
0	1	1	1	0
0	1	1	1	1
0	0	1	1	0
1	1	0	1	0
0	1	0	1	1
0	0	1	0	0
0	1	1	1	1
1	0	1	1	0
	1	1	0	0
2	0	1	1	1
2	0	1	1	1
1	1	1	1	1
1	1	0	1	0
0	1	1	1	1
0	1	0	1	0
0	1	1	1	1
	0	0	1	1
	1	1	1	1
0	1	1	1	1
0	1	1	1	1
0	1	1	1	1
1	1	0	1	0
2	1	0	1	1
	0	0	1	0
2	1	0	1	0
0	0	1	1	0
0	0	1	0	0
0	0	1	0	0
2	1	1	0	0
1	1	1	1	1
2	0	0	1	0
2	1	1	1	0
2	1	1	1	1
0	0	1	1	1
2	1	1	1	1
1	1	1	1	1
1	0	1	1	1
0	1	1	0	0
0	1	0	0	0
1	1	1	1	0
1	0	0	1	1
2	1	1	1	0
1	1	1	1	1
0	0	1	1	1
2	1	1	1	0
2	0	1	1	1
0	0	0	1	0
0	1	1	1	1
	0	0	1	0
1	1	1	1	0
	0	0	1	0
1	0	1	1	1
1	1	1	1	1
1	0	1	1	1
	1	1	1	1
2	0	0	1	0
0	0	1	1	1
1	0	0	0	0
0	0	1	1	1
0	1	1	1	1
2	1	1	1	1
0	0	1	1	0
2	0	1	0	0
1	1	1	0	0
0	0	1	1	1
1	1	0	0	0
2	0	0	0	0
0	0	1	1	1
0	1	1	1	1
2	1	0	0	0
0	0	0	1	1
0	1	0	0	0
0	0	0	0	0
0	0	1	1	1
1	0	1	1	1
0	0	1	1	1
	1	1	1	1
0	1	1	1	1
2	0	1	1	1
0	0	1	1	1
0	1	1	1	1
	0	1	1	1
	0	1	1	1
1	0	1	1	1
2	1	1	1	1
0	0	1	1	0
0	1	1	1	0
2	1	1	1	1
1	1	0	1	1
1	1	1	1	1
2	0	1	1	0
2	1	1	0	0
2	1	1	1	1
	0	1	1	1
	0	1	1	0
0	0	1	1	1
1	0	0	0	0
	1	1	1	1
0	1	1	1	1
2	1	0	1	1
	1	0	0	0
2	1	0	1	1
	1	0	1	1
1	1	1	1	1
0	1	0	1	1
0	1	1	1	1
2	1	1	1	0
0	0	1	1	1
2	0	1	1	1
0	1	0	1	1
0	1	1	1	1
	0	1	1	1
2	1	1	1	1
2	1	0	1	1
0	1	1	1	1
0	0	1	1	1
1	1	0	1	1
0	0	0	0	0
2	1	1	1	1
1	0	1	1	1
0	1	1	1	1
0	1	1	1	1
0	1	1	0	0
0	1	0	1	1
1	1	1	1	1
0	0	1	1	1
2	1	1	1	1
0	1	1	1	0
0	1	1	0	0
1	1	1	1	1
0	0	1	1	1
0	0	0	1	1
0	1	1	1	1
2	1	1	1	1
0	0	1	1	1
0	0	0	0	0
	0	0	1	1
1	1	0	1	0
2	1	1	1	1
0	1	1	1	1
1	1	1	1	0
1	0	1	1	0
0	1	1	0	0
2	1	1	1	1
2	1	1	1	0
0	0	1	0	0
2	1	1	1	0
2	0	1	1	1
2	1	1	1	1
0	1	1	1	0
1	1	1	1	1
2	1	0	1	1
	0	0	1	1
2	1	1	1	1
1	1	1	1	1
0	1	1	1	1
1	1	1	1	0
0	0	1	1	1
2	1	0	1	0
0	1	1	1	1
1	0	1	1	1
2	0	1	1	1
0	1	1	0	0
1	1	1	1	1
0	0	1	1	0
1	1	1	1	1
0	1	1	1	1
0	0	0	1	0
2	1	0	1	1
0	1	1	0	0
2	1	1	1	1
1	0	1	1	1
1	1	1	1	1
2	1	1	1	1
0	0	1	1	1
0	1	1	0	0
0	1	1	1	1
0	1	1	1	1
2	0	0	0	0
0	0	1	1	1
0	1	1	1	0
0	1	1	0	0
0	0	1	0	0
2	0	1	1	1
2	1	1	1	0
1	1	1	1	1
0	1	0	1	0
2	1	1	1	1
2	1	1	1	1
1	1	1	1	1
1	1	1	1	1
0	0	1	1	0
2	0	1	1	0
1	0	0	0	0
2	0	1	1	1
2	1	0	1	0
2	1	1	1	1
0	0	1	0	0
0	0	0	1	1
0	0	1	1	1
0	1	1	1	1
1	1	1	1	1
1	0	1	1	1
2	1	1	1	1
0	0	1	1	0
1	1	0	0	0
1	0	1	1	1
0	0	0	1	0
0	1	1	1	0
0	1	0	1	1
0	1	1	1	1
0	1	1	1	1
1	1	1	1	1
1	1	0	1	1
2	0	0	1	0
2	1	1	1	1
2	0	1	1	1
0	0	1	1	0
2	1	0	0	0
0	1	0	0	0
1	1	1	1	0
0	0	0	1	0
0	1	1	1	1
1	1	1	1	1
1	0	1	1	0
2	1	1	1	1
0	0	1	1	0
0	1	1	1	1
0	1	0	1	1
2	1	1	1	0
1	0	1	1	0
2	1	1	0	0
0	1	1	1	1
0	1	1	0	0
0	1	1	1	1
2	0	1	1	1
0	1	1	1	1
2	1	1	1	1
0	1	1	0	0
2	0	0	1	1
1	0	1	1	1
0	0	1	0	0
0	1	1	1	0
1	1	0	1	0
0	0	1	1	1
1	1	0	0	0
0	1	0	1	0
0	1	1	1	0
2	1	1	0	0
0	1	1	1	0
1	1	0	1	1
2	1	1	1	1
0	1	0	0	0
2	1	1	1	0
0	1	1	1	1
2	0	1	0	0
0	1	1	1	1
2	0	1	0	0
0	0	0	1	0
0	1	1	1	0
2	1	1	1	1
2	0	1	1	1
0	1	1	1	1
0	0	1	1	0
0	0	1	1	1
0	1	1	1	1
0	1	1	1	0
0	0	1	1	1
1	0	0	0	0
0	1	0	1	0
0	1	1	1	1
0	1	1	0	0
0	0	1	1	1
2	1	1	1	1
0	0	0	1	1
0	1	1	1	1
2	1	1	0	0
0	1	1	1	0
1	1	1	1	1
0	0	1	1	1
0	1	1	1	0
2	0	1	0	0
0	1	1	1	0
2	1	1	1	1
0	1	0	1	1
2	0	1	1	0
2	1	1	1	1
2	1	1	1	0
0	0	0	1	1
0	1	1	1	0
0	1	1	1	1
2	0	1	1	1
	1	1	1	1
1	1	1	1	1
1	0	1	1	0
0	0	1	1	1
1	1	1	1	1
1	1	1	1	0
1	1	1	1	1
0	1	1	1	1
2	1	1	1	1
0	1	1	0	0
0	1	1	1	1
0	0	1	0	0
0	1	1	1	1
0	1	1	1	1
0	1	1	1	1
0	1	1	1	0
2	0	1	1	0
0	1	1	1	1
0	0	0	0	0
0	1	1	1	0
0	1	1	1	0
0	0	1	1	1
	1	1	1	0
2	1	1	1	1
2	0	1	1	0
2	0	1	1	0
	1	0	1	0
2	1	1	0	0
0	1	1	1	0
0	0	1	0	0
0	1	1	1	1
0	1	0	1	1
2	0	0	1	1
0	1	1	1	1
2	1	0	1	1
0	0	0	1	0
1	0	1	1	0
0	0	0	1	1
2	0	1	0	0
0	1	1	1	1
	0	1	1	1
0	0	1	1	0
0	1	1	1	1
2	1	1	1	0
2	0	0	0	0
1	1	1	1	0
2	1	1	1	0
1	1	1	1	1
0	1	1	1	0
0	1	1	1	1
2	1	1	1	1
2	1	1	0	0
1	0	1	1	1
0	1	1	1	1
0	1	1	1	0
0	1	0	1	0
0	0	1	0	0
0	1	1	1	1
0	0	1	1	0
0	0	0	1	0
1	0	1	1	1
0	1	1	1	1
2	0	0	1	1
1	0	0	1	1
0	0	1	0	0
1	0	1	0	0
0	0	0	1	1
	1	1	1	1
2	1	0	1	1
2	0	1	1	1
2	1	0	1	1
0	1	1	1	0
0	1	0	1	1
0	1	0	1	0
0	1	0	1	1
0	0	1	0	0
0	0	1	1	0
1	0	0	0	0
1	1	1	0	0
0	0	1	1	0
2	1	1	1	0
0	0	1	1	0
1	1	0	1	1
0	0	1	1	0
0	1	1	1	1
0	1	1	0	0
2	1	0	1	1
2	1	1	1	0
1	1	0	0	0
2	1	1	1	0
1	1	0	1	1
2	1	1	1	1
1	0	1	1	1
2	1	1	1	1
0	1	1	1	0
0	0	1	1	1
0	0	1	0	0
0	1	1	0	0
0	0	1	0	0
0	0	1	1	1
0	1	1	1	0
1	1	0	1	0
0	1	1	1	0
0	1	1	1	0
0	1	0	1	1
1	0	0	1	1
1	1	1	1	0
1	1	0	1	1
2	1	1	1	1
2	1	1	1	1
0	1	1	1	1
0	1	1	1	1
2	1	0	0	0
0	0	1	1	1
0	1	1	1	1
1	1	1	0	0
0	1	1	1	0
0	1	1	1	1
1	1	0	1	1
2	0	1	1	1
2	0	0	0	0
1	0	1	1	1
0	0	1	1	1
1	1	1	1	1
0	1	1	0	0
0	0	0	1	0
	0	1	0	0
0	0	1	1	1
0	1	1	1	1
0	1	1	1	1
1	1	0	1	1
2	0	1	1	1
2	1	0	0	0
0	0	1	0	0
2	1	1	1	1
	1	1	1	1
0	1	1	1	1
0	1	1	1	1
2	1	0	1	0
0	0	1	1	1
0	1	1	1	1
0	0	1	1	0
2	1	1	1	1
1	1	1	1	0
0	1	0	1	1
1	1	1	1	0
2	1	1	1	1
1	1	1	1	1
1	0	0	1	1
	0	1	0	0
0	0	1	0	0
1	1	1	1	0
0	1	0	1	1
0	1	1	1	0
0	0	1	0	0
2	1	1	1	0
1	1	1	1	0
1	0	0	0	0
0	1	1	1	1
2	1	1	1	1
0	1	1	1	1
2	0	0	1	1
2	0	0	1	0
2	1	1	1	1
0	0	1	0	0
0	1	1	1	0
1	0	0	1	0
1	1	1	1	1
0	1	1	1	0
0	1	1	1	1
0	1	1	0	0
0	1	1	1	1
2	1	0	1	1
2	0	0	1	0
0	0	0	1	0
2	1	1	1	1
0	1	1	1	0
1	0	1	0	0
	1	1	1	1
2	1	1	1	1
0	1	1	1	0
0	0	0	1	0
0	0	1	1	1
0	1	1	1	0
2	1	1	1	1
0	1	0	0	0
0	1	1	1	1
2	1	1	1	1
0	0	0	0	0
0	1	1	1	1
0	1	1	1	0
0	0	1	1	1
2	0	1	1	1
	0	1	1	1
0	1	1	1	1
0	0	0	1	1
0	1	1	1	1
0	1	1	1	1
	1	0	1	1
0	0	1	0	0
2	0	1	1	0
0	1	1	1	0
2	0	1	1	1
0	1	1	1	0
0	1	1	1	0
0	1	1	1	0
1	1	1	0	0
0	0	1	0	0
0	1	1	1	0
2	1	0	1	1
0	1	1	1	0
0	1	1	1	0
1	0	1	1	1
0	1	1	0	0
0	0	0	0	0
0	1	1	1	0
2	0	0	1	1
0	0	0	1	1
1	0	0	1	1
2	0	0	0	0
0	0	1	1	0
1	1	1	1	0
2	0	1	1	1
	1	0	0	0
0	1	1	0	0
	0	1	1	1
0	1	1	1	1
1	1	1	1	1
1	1	1	1	1
2	1	1	1	1
2	0	1	1	1
1	1	1	1	1
2	1	1	0	0
0	0	1	1	1
1	0	1	1	0
1	1	1	1	0
2	0	0	0	0
2	1	0	1	1
2	1	0	1	1
	1	0	0	0
2	1	0	1	1
2	1	1	1	1
2	0	0	1	1
2	1	1	1	1
1	0	1	0	0
0	1	1	0	0
0	1	1	0	0
2	1	1	1	1
0	1	1	1	0
2	1	1	1	1
2	0	0	1	0
0	1	1	1	1
0	0	0	0	0
	1	0	1	1
0	0	1	1	1
0	0	0	0	0
0	0	0	0	0
0	0	1	1	0
2	1	1	1	0
0	1	0	1	0
0	1	1	1	1
0	1	1	1	1
0	0	0	0	0
1	0	0	0	0
2	0	0	0	0
1	1	1	1	1
	1	1	1	1
0	1	1	1	1
0	0	1	1	1
1	1	1	1	0
0	0	0	1	0
0	0	1	0	0
1	1	1	1	1
1	1	1	1	0
0	1	1	1	0
2	0	1	1	1
0	1	1	1	1
1	1	1	1	1
1	1	1	0	0
0	1	1	1	0
2	0	0	1	0
0	1	1	1	1
0	1	1	1	0
0	1	0	1	1
	0	0	1	1
0	1	1	1	1
2	1	1	1	1
2	1	1	1	1
2	0	1	0	0
0	0	0	0	0
1	1	1	1	1
	1	0	0	0
2	0	0	1	0
1	1	1	0	0
1	1	0	1	1
2	1	1	1	1
2	1	1	1	1
0	0	1	1	1
0	1	1	1	1
0	1	1	1	0
1	1	1	1	1
0	1	1	0	0
0	1	1	0	0
2	1	1	1	1
1	1	1	1	1
1	0	0	0	0
0	1	1	0	0
2	1	0	0	0
2	1	1	1	0
0	1	1	1	0
0	0	1	1	1
0	1	0	1	0
0	1	1	1	0
0	1	1	1	1
0	1	1	1	0
2	1	1	1	1
0	1	1	1	0
0	1	1	0	0
2	1	0	1	0
0	0	0	0	0
0	0	0	1	1
2	1	1	1	1
0	1	1	1	1
0	0	1	0	0
2	0	0	1	1
1	1	1	0	0
0	0	1	1	1
0	1	1	1	1
2	1	1	1	1
2	1	1	0	0
0	1	1	1	0
2	1	0	0	0
0	0	0	1	1
2	1	1	0	0
0	1	1	1	0
0	1	1	1	1
0	1	1	1	1
2	0	1	0	0
2	1	1	1	1
0	0	1	1	1
0	1	1	1	1
0	1	0	1	1
0	0	0	0	0
0	0	0	0	0
1	0	1	1	1
2	1	0	1	1
0	1	0	1	1
2	1	0	1	1
	1	1	1	1
0	1	0	0	0
2	0	1	0	0
0	1	1	1	1
0	1	1	1	1
	0	0	1	1
1	0	1	0	0
	0	1	1	1
0	0	1	0	0
0	1	1	1	0
0	1	1	0	0
2	0	1	1	1
0	1	1	1	1
2	1	1	1	0
2	1	1	1	1
1	1	0	1	1
0	0	1	1	1
2	1	1	1	1
1	1	0	1	0
2	1	1	1	1
0	1	1	1	1
0	1	1	1	0
1	1	1	1	1
0	0	0	1	1
2	0	1	1	1
2	1	0	0	0
2	1	1	1	1
0	0	1	1	0
1	0	0	1	0
2	1	1	1	0
2	1	1	1	0
1	1	1	1	1
1	1	0	1	1
0	0	1	1	1
1	0	1	1	0
1	1	1	1	0
0	1	1	1	1
0	0	1	1	1
0	0	1	0	0
1	1	1	1	1
0	1	1	1	1
0	1	1	1	1
0	0	1	1	1
0	0	1	1	0
0	1	1	1	1
0	0	0	1	1
2	1	1	0	0
	1	1	1	0
2	0	1	1	1
1	0	1	0	0
0	1	1	0	0
1	1	0	1	1
0	0	1	1	1
2	1	1	1	1
1	1	1	1	0
2	0	0	1	1
1	1	1	1	1
0	1	1	1	0
1	0	1	0	0
	1	1	1	1
0	1	1	1	1
0	1	1	1	1
2	0	1	1	1
1	1	1	1	1
	1	1	1	1
0	0	1	1	0
0	1	1	0	0
2	1	1	1	1
2	1	1	0	0
0	1	0	1	1
0	1	0	0	0
2	1	0	1	0
0	1	0	1	1
0	1	1	1	1
	1	1	1	0
0	1	0	1	1
2	0	1	0	0
2	1	1	1	1
0	0	1	1	1
2	1	1	1	0
1	0	1	0	0
2	1	0	1	0
0	1	0	0	0
2	0	1	1	0
1	1	0	1	0
1	1	1	1	1
1	1	1	1	1
0	1	1	1	0
1	0	0	0	0
0	1	1	1	1
0	1	1	1	0
0	1	0	1	1
0	1	1	1	1
2	1	0	0	0
0	1	1	0	0
2	1	0	1	0
1	0	1	1	0
0	1	1	1	1
0	0	1	1	1
2	1	1	1	1
2	0	1	1	1
0	0	1	1	0
2	0	0	0	0
0	0	0	1	0
1	0	0	0	0
1	0	1	1	0
0	1	1	1	0
2	1	0	0	0
0	1	1	1	0
1	1	1	1	1
0	1	1	1	1
0	0	0	0	0
0	0	1	0	0
1	1	1	0	0
0	1	1	0	0
0	1	1	1	0
0	1	1	0	0
	1	1	1	0
1	1	1	1	0
0	1	1	1	1
2	1	1	1	0
	1	1	1	1
1	1	1	1	1
2	1	1	1	1
1	0	1	0	0
0	1	0	0	0
	1	0	0	0
0	1	1	1	1
0	0	1	1	1
0	1	0	0	0
0	1	1	1	1
0	0	1	1	1
0	1	1	1	0
2	0	1	1	1
1	1	1	1	0
2	1	1	1	1
0	0	1	0	0
2	0	0	1	1
1	1	1	1	1
2	1	1	1	1
1	1	1	0	0
2	1	1	1	1
2	1	1	0	0
1	0	1	1	1
0	1	1	1	1
1	1	0	1	1
1	1	1	1	1
0	1	1	1	1
0	1	1	1	1
2	0	1	1	0
0	1	1	1	0
2	1	1	1	1
2	1	0	1	1
1	0	1	1	1
2	1	1	1	0
2	0	0	0	0
0	1	1	1	0
0	1	0	0	0
0	0	1	0	0
0	1	0	1	1
2	1	0	1	1
0	0	1	0	0
	1	0	1	1
2	0	0	0	0
1	1	1	1	0
0	1	0	1	1
0	1	1	1	1
0	1	1	1	0
0	0	0	1	1
	1	0	0	0
	1	1	1	0
0	1	1	0	0
0	0	0	0	0
0	1	1	1	0
1	0	0	1	1
0	0	1	1	1
2	1	1	1	0
2	1	1	0	0
2	1	1	0	0
2	0	1	1	1
0	1	1	1	1
1	0	1	1	1
0	1	1	1	1
0	0	1	1	1
2	1	1	1	1
0	1	0	1	1
2	1	1	1	1
0	0	1	1	1
2	1	1	1	1
2	1	1	1	1
1	1	1	1	1
0	1	1	1	1
1	1	0	1	1
0	0	0	0	0
1	1	1	1	1
2	1	0	1	0
0	0	1	1	0
2	1	1	1	1
0	0	1	1	0
1	1	0	1	1
2	1	0	1	0
0	1	1	1	0
0	1	0	1	0
2	0	1	1	0
0	1	1	1	1
2	1	1	1	1
0	0	1	0	0
2	0	1	1	0
0	0	0	0	0
2	1	1	1	1
2	1	1	1	1
1	0	0	0	0
0	1	1	1	1
0	1	1	1	1
2	0	1	0	0
2	1	1	1	1
0	1	1	1	1
2	0	0	1	0
0	1	1	1	1
2	1	1	0	0
0	0	0	0	0
1	1	0	1	1
1	0	1	1	0
2	1	1	0	0
0	1	1	1	1
0	1	1	1	1
2	1	1	1	1
0	0	0	1	0
0	1	1	1	1
2	1	0	1	1
1	1	1	1	0
2	1	0	1	1
2	1	1	1	1
0	1	0	1	1
2	0	1	0	0
	1	1	1	1
2	1	1	0	0
0	1	1	0	0
1	1	0	0	0
1	1	1	1	1
	1	0	1	1
2	0	1	1	1
0	1	1	1	1
0	0	1	1	1
1	0	1	1	1
2	1	1	1	0
0	1	0	1	0
2	1	1	1	1
1	0	1	0	0
1	0	1	1	0
2	1	0	1	1
1	0	1	1	1
0	1	1	1	1
2	0	1	1	1
1	0	0	0	0
0	1	0	1	1
2	1	1	1	1
0	0	1	1	1
0	0	1	1	1
0	0	1	1	1
2	1	1	1	1
1	1	1	1	1
0	0	0	1	0
1	1	1	1	1
2	0	1	1	1
0	1	1	0	0
2	1	0	1	0
0	1	1	1	1
0	0	1	1	0
2	0	1	1	0
0	1	0	1	1
0	1	1	1	0
	0	1	1	1
0	1	1	1	1
0	1	0	1	1
1	1	1	1	1
0	1	1	1	0
2	1	1	0	0
2	1	1	1	1
0	0	0	0	0
0	0	1	1	1
0	1	1	0	0
0	1	1	1	1
1	1	0	1	1
0	1	1	1	0
0	0	0	1	1
0	1	0	0	0
2	0	0	0	0
0	1	1	0	0
2	1	1	1	0
0	1	0	1	0
	0	0	0	0
0	1	1	0	0
2	1	0	1	1
	1	1	1	1
0	1	1	1	1
2	0	1	1	1
0	0	1	0	0
1	0	0	1	1
	1	1	1	0
1	1	0	0	0
2	1	0	1	1
1	0	0	1	0
0	1	0	0	0
1	1	1	0	0
2	1	1	1	1
0	0	0	0	0
0	0	1	1	0
2	1	1	1	0
2	1	0	1	1
1	0	0	1	0
0	1	1	1	1
0	1	1	1	0
1	0	1	1	0
0	1	1	1	1
2	1	1	1	1
2	1	1	1	1
0	1	1	1	0
1	1	1	1	1
	1	1	1	1
	0	0	1	1
0	1	1	1	1
0	1	1	0	0
2	1	1	1	0
2	1	1	1	0
1	0	0	1	0
0	0	1	0	0
0	1	1	1	1
0	1	0	0	0
2	1	1	1	1
0	1	0	1	1
	0	1	1	1
2	1	1	0	0
2	1	1	1	1
0	1	1	1	1
0	0	0	0	0
1	1	1	0	0
1	0	1	0	0
0	0	0	1	0
2	1	1	1	1
1	1	1	1	0
2	1	1	1	0
2	1	0	1	0
0	0	0	1	0
0	0	0	1	0
1	1	1	1	1
2	0	1	1	1
1	1	0	1	1
1	1	0	1	1
1	1	1	0	0
0	0	1	0	0
	0	0	1	1
0	0	1	1	1
2	1	1	1	0
2	0	0	1	1
0	0	1	1	0
1	1	1	0	0
0	1	1	1	1
0	1	0	1	1
2	1	1	1	1
2	0	1	1	1
1	1	1	0	0
0	0	1	0	0
2	1	1	1	1
1	0	1	1	1
2	1	1	1	1
0	0	1	0	0
1	0	1	1	0
0	1	0	0	0
0	0	1	1	0
0	1	1	1	1
0	1	1	1	1
2	0	1	1	1
1	0	0	0	0
2	0	0	1	0
1	1	0	1	0
0	0	1	1	0
0	1	0	1	1
2	0	0	0	0
	0	1	1	0
0	1	1	1	0
	1	1	1	1
0	1	1	1	1
2	1	0	1	1
0	1	1	1	1
2	1	1	1	1
0	0	1	0	0
0	1	1	1	1
0	0	1	1	0
2	0	1	1	0
1	1	1	1	0
2	1	1	1	1
0	1	1	1	1
0	0	1	1	0
2	0	0	1	0
0	1	1	1	1
0	1	1	1	0
2	1	1	1	1
0	0	1	1	1
0	0	0	1	0
1	0	1	1	1
0	1	1	1	1
0	0	1	1	1
0	1	1	0	0
0	1	1	1	1
0	1	1	1	0
0	1	1	1	1
0	0	1	1	0
0	0	1	0	0
1	1	1	1	0
1	1	0	1	0
2	1	0	0	0
0	1	1	1	1
2	1	0	1	0
0	1	1	1	0
1	0	0	0	0
1	1	0	0	0
0	1	1	1	1
0	1	1	1	1
0	1	1	1	1
1	1	1	1	1
2	1	1	1	0
0	1	1	1	0
2	0	1	1	1
0	1	0	1	1
2	1	0	1	1
0	1	1	1	0
0	0	1	1	1
	1	1	1	1
0	1	1	1	1
1	0	1	0	0
1	1	0	1	0
0	0	1	1	1
0	0	0	0	0
2	0	1	1	1
0	0	1	1	0
2	0	0	1	0
0	1	1	1	1
1	1	1	0	0
1	1	1	1	1
1	1	0	1	1
0	1	0	0	0
2	1	1	1	1
1	1	1	0	0
2	1	1	1	0
2	0	1	1	1
1	0	0	0	0
0	1	1	1	1
2	1	1	1	0
0	1	1	1	1
0	1	1	1	0
0	0	0	1	1
2	1	1	0	0
0	1	1	0	0
2	0	1	0	0
0	1	1	1	0
0	1	0	1	0
0	0	0	1	0
2	0	0	1	1
1	0	1	1	1
0	0	1	0	0
1	1	1	1	1
0	0	0	1	0
0	1	1	1	1
1	1	0	1	1
1	1	1	1	1
0	1	1	0	0
0	0	1	1	1
1	0	1	1	1
0	1	1	0	0
0	1	1	1	1
0	0	1	1	0
1	1	1	1	0
2	1	1	1	1
0	1	1	0	0
0	0	0	1	1
2	1	1	1	0
	1	1	1	0
0	1	1	1	0
1	1	1	0	0
2	1	1	0	0
0	1	1	1	0
2	1	1	1	0
2	1	1	1	1
1	1	1	1	1
0	0	1	1	0
2	1	1	1	1
1	1	1	1	1
0	1	0	1	1
2	0	1	0	0
2	1	1	1	0
2	1	1	1	1
2	1	0	1	1
0	0	1	1	1
	1	1	0	0
1	1	1	1	0
2	1	1	1	1
0	1	1	1	0
2	0	1	1	1
0	1	1	1	1
2	1	1	1	0
2	1	0	1	1
0	0	1	1	0
0	0	1	1	1
0	1	1	0	0
0	0	1	1	0
0	1	1	1	1
1	1	1	1	0
2	1	0	1	0
2	0	0	0	0
0	1	1	1	1
2	1	1	1	0
0	1	1	1	1
2	0	0	1	0
	1	1	1	0
	1	1	1	0
0	0	0	1	0
0	1	1	0	0
0	0	0	1	0
0	1	1	1	0
0	0	0	1	0
2	1	1	1	1
	0	1	1	1
0	1	1	1	1
1	1	0	1	1
2	0	1	1	1
0	1	1	0	0
2	0	1	1	0
2	1	1	1	0
0	1	0	1	1
0	0	1	1	0
1	0	1	1	1
	1	0	0	0
2	1	1	1	1
1	0	0	0	0
2	1	1	1	1
0	0	1	1	0
0	0	1	1	0
0	0	1	1	0
2	1	0	1	1
2	1	1	1	1
0	1	1	1	1
	0	1	1	0
0	1	1	0	0
2	1	1	1	1
0	1	1	1	1
2	0	0	1	1
2	1	0	0	0
2	1	1	1	0
0	1	1	0	0
2	0	1	1	1
1	0	0	1	0
1	0	0	0	0
0	0	0	1	0
0	1	0	1	0
0	1	1	0	0
1	1	1	1	1
0	1	1	1	1
	1	0	1	1
2	0	0	0	0
2	1	1	1	1
2	1	1	1	0
1	0	0	1	0
0	1	1	1	1
1	0	1	0	0
2	1	1	1	0
0	0	1	1	0
0	1	1	1	1
	0	1	0	0
1	1	1	1	1
0	1	1	0	0
0	1	1	0	0
	1	1	1	1
1	1	1	1	1
1	1	0	1	0
0	0	1	1	1
0	1	0	0	0
0	1	1	0	0
0	1	1	1	0
2	1	0	1	1
1	1	1	0	0
0	0	1	1	1
1	0	1	0	0
	1	1	1	1
2	1	0	0	0
0	1	1	1	1
2	1	1	1	1
2	0	0	0	0
2	1	1	1	1
0	1	1	1	0
0	0	0	0	0
0	0	1	1	0
2	1	1	0	0
2	1	1	1	1
	0	1	0	0
2	1	0	1	0
2	1	1	1	1
2	1	1	1	0
0	1	1	1	1
1	0	1	1	0
1	1	0	0	0
0	0	0	0	0
0	1	1	1	0
0	1	1	1	0
1	0	1	1	0
1	1	1	1	1
1	0	1	1	1
2	1	0	1	0
2	0	1	1	0
2	1	0	1	1
0	1	1	1	0
0	0	0	0	0
2	1	1	1	0
2	1	0	1	0
0	1	1	1	1
1	1	1	1	0
2	0	1	1	1
0	1	1	0	0
0	1	0	0	0
1	1	0	1	1
1	1	1	1	1
0	1	1	0	0
0	1	1	0	0
0	1	1	1	0
2	1	1	1	1
1	1	1	0	0
1	1	0	0	0
	1	1	1	1
1	0	0	0	0
2	1	1	1	1
2	1	1	1	0
2	0	0	1	1
1	1	0	1	0
0	1	1	1	0
	1	0	1	1
1	1	1	1	1
2	1	1	1	1
2	1	0	1	0
0	1	1	1	1
0	0	1	1	0
0	1	1	1	0
1	0	1	1	0
0	1	1	1	1
2	1	1	1	1
0	1	1	1	1
0	1	0	1	0
2	1	1	1	1
2	1	1	1	1
0	0	1	1	0
1	1	0	1	1
1	0	1	0	0
2	0	1	1	1
0	1	1	1	1
1	1	0	1	1
1	0	1	1	0
0	0	1	1	0
0	1	1	1	1
0	1	1	0	0
0	0	1	0	0
2	1	1	1	1
0	1	1	0	0
0	1	0	1	1
0	1	1	1	1
2	0	0	1	1
0	0	1	1	1
0	0	1	1	1
0	1	1	1	1
0	1	1	0	0
2	1	0	0	0
0	1	1	0	0
1	0	1	1	0
0	1	1	0	0
0	1	1	1	0
2	1	1	0	0
	0	1	1	0
0	0	1	0	0
1	1	1	0	0
0	0	0	1	0
0	1	0	1	1
0	0	1	1	0
1	1	1	1	1
1	1	0	0	0
0	1	1	1	1
1	1	0	1	0
0	1	1	0	0
	1	0	0	0
1	1	1	1	0
0	1	1	1	0
1	1	0	1	0
2	1	1	0	0
	1	1	0	0
2	1	1	1	1
0	1	1	1	1
0	0	0	0	0
0	1	1	0	0
2	1	0	1	0
1	0	0	1	1
0	0	1	1	1
2	1	0	1	1
2	1	1	1	1
0	1	0	1	0
2	0	1	1	1
0	1	1	1	0
0	0	1	1	1
0	0	1	1	0
	0	1	1	1
0	0	1	0	0
0	1	0	0	0
0	1	1	1	1
0	1	1	1	0
0	1	1	1	1
2	1	1	1	1
0	1	1	1	0
2	1	1	1	1
1	0	1	1	1
2	1	0	1	1
2	0	1	1	1
0	0	1	1	1
2	1	0	1	0
0	0	1	1	0
0	1	1	1	0
	1	1	1	1
2	1	1	1	1
0	1	1	1	0
1	1	1	1	0
2	1	1	1	1
2	1	0	1	1
0	1	0	1	0
0	1	1	0	0
2	1	0	0	0
2	1	1	1	1
2	0	1	1	0
0	1	1	1	0
1	0	1	1	1
2	1	1	1	1
0	1	1	0	0
2	1	1	0	0
1	1	1	0	0
0	1	1	1	1
1	1	1	1	1
2	0	1	1	1
2	1	0	1	1
0	0	0	1	0
1	0	1	1	1
2	1	0	1	0
1	1	1	1	0
0	1	0	0	0
0	1	1	1	1
2	1	0	1	1
0	0	1	0	0
0	0	1	1	1
2	1	1	1	0
2	0	1	1	0
0	0	1	1	1
0	1	1	1	0
2	1	1	1	1
1	1	1	1	1
0	1	1	0	0
0	1	0	1	0
0	1	1	0	0
2	1	0	1	1
0	1	1	1	0
1	0	0	0	0
0	0	0	1	1
0	0	1	1	1
0	1	1	0	0
0	1	1	0	0
0	1	1	1	1
2	0	0	1	1
2	1	1	1	0
2	0	1	1	0
2	0	0	0	0
0	1	1	1	0
2	1	1	1	1
0	0	1	0	0
0	0	1	1	1
0	1	1	1	0
2	0	0	1	1
	1	1	0	0
1	1	0	1	0
0	1	1	0	0
1	1	1	1	1
0	0	1	1	1
2	1	1	1	0
0	1	1	1	1
1	1	1	1	1
2	0	1	0	0
0	1	1	1	0
2	1	0	1	1
1	1	0	1	0
0	1	0	0	0
0	0	1	0	0
0	0	1	0	0
0	1	1	1	0
2	0	1	1	1
0	1	1	1	1
0	1	0	0	0
1	0	0	1	0
1	1	0	1	1
0	1	1	1	0
1	0	1	1	1
2	0	1	1	1
0	1	1	1	0
0	0	1	1	0
0	1	1	1	1
2	1	1	1	1
1	1	1	1	0
0	1	1	0	0
0	1	1	0	0
0	1	1	1	0
1	1	1	1	1
2	1	1	1	1
0	1	0	1	0
2	1	1	1	0
2	1	0	1	1
1	0	1	0	0
0	1	0	1	1
1	0	0	0	0
0	1	1	1	1
1	0	1	1	0
1	0	1	1	0
1	1	0	1	1
0	1	1	1	1
2	1	1	1	0
0	1	1	1	0
2	1	0	1	1
1	0	1	1	0
1	1	1	0	0
0	1	1	1	1
0	1	0	1	1
0	1	1	1	1
0	0	1	0	0
0	1	1	1	1
	1	1	1	1
2	0	1	1	1
2	0	1	1	0
2	0	1	0	0
2	1	1	1	1
0	1	0	1	1
1	0	1	1	0
0	1	1	1	1
0	0	1	1	0
1	1	0	0	0
2	0	0	0	0
0	0	1	1	1
0	1	1	0	0
0	1	0	0	0
2	1	1	1	1
0	1	1	1	1
1	1	1	1	1
0	1	1	1	1
0	1	1	1	1
0	0	1	1	1
2	1	0	0	0
0	1	1	1	1
0	1	1	0	0
2	0	1	1	1
2	1	1	0	0
	1	1	1	1
0	1	0	1	1
0	1	1	1	0
2	1	0	0	0
2	1	1	1	1
1	1	1	1	1
	1	0	1	1
1	1	0	1	1
0	0	1	0	0
0	1	0	1	0
0	0	0	1	1
1	1	1	1	0
0	1	1	0	0
2	1	1	1	1
0	1	0	1	1
	0	1	0	0
1	1	0	1	1
0	1	1	1	1
2	1	0	0	0
1	1	1	1	0
0	0	0	1	0
0	1	1	1	1
0	1	1	1	1
0	1	1	1	1
0	1	1	0	0
0	1	1	1	0
0	0	1	0	0
1	0	1	0	0
0	0	1	1	0
0	1	0	1	0
0	1	1	1	1
1	0	0	1	0
1	0	0	1	1
2	1	1	1	1
1	0	1	1	1
2	0	1	0	0
0	1	1	0	0
0	0	0	0	0
0	1	1	1	0
0	1	0	0	0
0	0	1	1	0
0	1	1	1	0
0	0	1	0	0
0	1	1	0	0
0	0	1	0	0
2	0	1	0	0
2	1	1	1	0
	1	1	1	1
0	1	1	1	0
2	1	1	1	1
2	1	1	1	1
0	0	0	1	0
1	1	1	0	0
0	1	1	1	1
0	1	0	1	0
2	1	0	1	1
0	1	1	0	0
2	0	0	0	0
0	1	1	1	1
2	1	0	1	1
2	1	1	1	1
0	1	1	1	1
0	1	1	1	0
0	1	1	1	0
0	1	1	0	0
2	1	1	1	1
0	0	0	1	0
0	0	1	1	1
0	1	0	1	0
0	0	1	1	1
2	0	1	1	0
2	1	1	1	1
0	1	1	1	0
2	1	1	1	1
2	0	0	0	0
1	1	1	1	0
0	1	1	0	0
0	1	1	1	1
0	1	1	1	0
0	1	1	0	0
0	0	1	1	0
0	1	1	1	0
0	1	0	0	0
0	0	1	1	0
0	1	1	1	1
0	1	1	1	1
0	1	1	1	0
0	0	1	0	0
0	1	1	0	0
0	1	1	1	1
1	1	1	1	1
2	0	1	0	0
2	1	1	1	0
0	1	1	1	1
1	1	1	1	0
2	1	1	1	1
0	0	1	1	0
0	0	1	1	0
2	1	1	1	0
1	1	1	1	1
0	1	1	1	0
0	1	0	1	1
0	1	1	1	1
0	0	1	1	1
1	1	1	1	1
0	1	1	1	1
2	1	1	1	1
0	0	1	0	0
0	0	1	1	0
0	1	1	1	1
0	0	1	1	1
0	1	1	0	0
2	1	1	1	0
0	1	1	0	0
2	1	1	1	0
0	0	1	1	0
2	1	1	1	1
0	0	1	1	1
0	0	1	1	0
0	1	1	1	0
2	1	0	1	0
1	0	1	1	1
1	0	1	1	0
2	1	1	1	1
0	1	1	0	0
2	1	1	1	1
1	1	1	1	1
0	1	1	1	0
0	0	1	1	0
0	1	1	1	1
2	1	0	0	0
2	0	1	0	0
0	0	1	0	0
0	1	0	0	0
2	1	0	1	1
0	1	1	1	0
2	1	1	1	0
0	0	0	0	0
2	1	1	1	0
0	0	1	0	0
0	1	1	1	0
2	1	1	0	0
0	0	1	1	1
0	0	0	1	1
0	0	1	1	1
2	1	0	1	0
2	0	1	1	0
	1	1	1	1
1	1	1	1	0
2	0	1	0	0
0	0	1	0	0
0	1	1	1	0
0	1	1	1	1
0	1	1	1	0
1	1	1	0	0
0	1	1	1	1
1	1	1	0	0
1	1	1	1	0
1	0	1	0	0
1	1	1	0	0
0	1	0	1	0
0	1	1	0	0
0	1	0	0	0
	0	0	1	1
1	0	1	1	1
	0	0	1	1
0	1	1	0	0
0	0	0	1	0
0	1	1	1	1
0	1	1	1	1
0	1	1	0	0
0	1	1	0	0
0	0	0	1	0
2	0	1	1	1
0	1	0	1	1
1	1	1	1	1
1	1	1	1	1
0	1	1	0	0
0	0	0	0	0
0	1	1	1	1
2	1	1	1	1
0	1	1	1	0
1	1	1	1	1
0	0	0	0	0
	1	0	0	0
0	0	1	1	0
2	1	1	1	1
2	0	0	1	0
0	1	1	0	0
0	0	1	1	0
1	1	1	0	0
1	1	1	1	1
2	1	1	1	1
2	1	1	1	0
1	1	1	1	1
1	1	1	1	1
0	1	0	1	0
0	1	1	1	1
0	1	1	0	0
1	0	0	1	0
2	1	1	1	1
2	1	1	1	0
2	1	1	1	1
0	1	1	1	1
2	1	1	1	1
0	1	0	1	1
0	1	1	1	1
0	1	0	1	1
0	1	1	1	0
0	1	1	1	1
0	1	1	1	1
0	0	0	1	1
1	0	1	0	0
0	1	1	1	1
2	0	1	1	1
0	1	1	1	1
0	1	0	0	0
0	1	0	1	1
2	1	0	1	1
1	0	0	1	0
	0	1	0	0
0	1	1	0	0
0	0	1	0	0
2	1	1	1	1
0	0	0	0	0
0	1	0	1	0
2	1	1	1	0
0	1	0	0	0
	0	0	0	0
1	1	0	1	0
0	1	1	1	1
0	0	0	1	0
	1	1	0	0
0	1	0	1	0
1	1	0	1	1
0	1	1	1	1
0	0	1	0	0
2	0	0	1	0
1	1	1	1	1
0	1	1	1	1
2	1	1	1	1
0	1	1	0	0
0	0	0	0	0
2	1	1	1	1
0	1	1	1	0
0	1	1	0	0
	1	1	1	1
0	1	1	1	1
1	1	0	1	1
2	1	0	1	1
0	1	1	1	1
2	1	1	1	0
0	1	1	0	0
2	0	1	1	0
2	0	1	1	0
1	1	0	1	1
0	1	1	1	1
2	1	1	0	0
0	1	1	0	0
0	1	1	0	0
0	1	1	1	1
[truncated: 2,391 more rows]
