# Supplementary material for: Smokers with Self-Reported Mental Health Conditions: A Case for Screening in the Context of Tobacco Cessation Services
Source: PLoS One. 2016 Jul 8;11(7):e0159127. doi: 10.1371/journal.pone.0159127 (PMC4938618; doi:10.1371/journal.pone.0159127)
Supplement: S3 Data — (CSV) [file pone.0159127.s003.csv]

mhc	time_180	censor_180
0	180	1
0	180	1
0	180	1
1	28	0
0	3	0
2	3	0
0	7	0
0	1	0
2	3	0
0	1	0
0	180	1
2	123	0
0	180	1
2	1	0
2	92	0
0	4	0
0	21	0
2	3	0
0	14	0
0	51	0
0	180	1
0	92	0
0	4	0
2	2	0
1	0	0
0	11	0
2	15	0
2	31	0
0	180	1
0	119	0
0	180	1
0	1	0
0	180	1
0	3	0
0	180	1
0	180	1
0	180	1
0	180	1
0	7	0
0	4	0
1	180	1
2	4	0
0	158	1
1	180	1
0	5	0
0	167	1
2	61	0
2	180	1
0	3	0
2	42	0
2	61	0
0	180	1
0	30	0
0	14	0
0	38	0
0	2	0
1	28	0
1	2	0
0	164	0
2	61	0
0	3	0
0	5	0
1	7	0
0	91	0
2	18	0
2	108	0
0	2	0
1	180	1
0	3	0
0	2	0
0	180	1
0	180	1
0	180	1
2	7	0
2	14	0
0	180	1
0	180	1
2	180	1
0	180	1
2	1	0
1	180	1
0	2	0
0	6	0
0	61	0
2	7	0
0	1	0
1	3	0
1	180	1
1	1	0
0	4	0
0	180	1
2	3	0
0	3	0
0	180	1
0	10	0
0	1	0
2	7	0
1	180	1
2	180	1
0	14	0
0	61	0
0	4	0
2	180	1
0	127	1
2	141	1
2	60	0
1	112	0
2	180	1
0	2	0
1	4	0
1	180	1
2	2	0
0	180	1
2	5	0
0	7	0
2	180	1
2	3	0
0	180	1
1	7	0
0	5	0
2	30	0
0	2	0
0	5	0
1	180	1
2	180	1
0	1	0
2	149	1
0	1	0
0	180	1
0	14	0
0	1	0
0	180	1
0	24	0
1	2	0
1	180	1
0	180	1
0	61	0
0	84	0
0	92	0
0	14	0
0	3	0
0	180	1
0	2	0
2	180	0
2	1	0
2	156	0
2	180	1
1	30	0
1	14	0
1	10	0
0	7	0
2	3	0
0	86	0
1	60	0
1	31	0
1	104	0
0	7	0
0	85	0
0	1	0
1	80	0
0	180	1
0	1	0
0	180	1
0	14	0
1	145	0
0	14	0
2	7	0
0	48	0
2	179	1
0	2	0
2	90	0
2	5	0
2	35	0
1	1	0
0	30	0
2	14	0
2	1	0
0	31	0
0	178	1
2	14	0
1	7	0
0	180	1
0	7	0
1	1	0
0	3	0
0	180	1
0	3	0
1	179	1
0	143	1
0	2	0
2	2	0
0	92	0
2	1	0
0	14	0
1	58	0
1	3	0
0	180	1
2	180	1
2	7	0
0	14	0
2	180	1
2	39	0
1	180	1
2	180	1
0	180	1
0	60	0
0	14	0
1	1	0
0	180	1
1	1	0
1	177	0
0	180	1
0	59	0
1	2	0
1	123	0
2	3	0
0	2	0
0	0	0
0	6	0
0	90	0
0	139	0
2	177	1
2	1	0
2	3	0
2	180	1
1	60	0
1	21	0
0	163	1
2	21	0
2	171	1
2	2	0
0	22	0
0	180	1
1	42	0
1	90	0
2	155	1
0	90	0
1	107	0
0	11	0
0	120	0
1	173	1
2	180	1
0	180	1
1	3	0
0	42	0
2	114	0
0	180	1
0	180	1
2	14	0
0	180	1
0	2	0
0	8	0
0	1	0
0	3	0
1	2	0
0	3	0
0	180	1
0	180	1
0	7	0
2	16	0
0	180	1
2	7	0
2	2	0
2	2	0
0	7	0
0	5	0
0	180	1
0	3	0
0	88	0
0	7	0
0	180	1
0	180	1
2	0	0
0	7	0
1	31	0
0	31	0
0	21	0
2	3	0
0	60	0
2	4	0
2	29	0
2	180	1
2	14	0
0	90	0
2	2	0
1	1	0
1	180	1
0	2	0
1	180	1
1	158	1
1	180	1
0	180	1
2	180	1
0	49	0
0	1	0
0	7	0
0	180	1
0	176	1
0	2	0
0	180	1
0	180	1
0	2	0
0	2	0
2	4	0
2	1	0
2	15	0
2	90	0
0	90	0
0	28	0
1	5	0
0	8	0
0	180	1
0	59	0
2	180	1
1	120	0
2	165	1
1	3	0
2	1	0
1	21	0
0	142	1
0	2	0
0	179	1
0	3	0
1	2	0
0	180	1
0	21	0
0	174	1
0	166	0
1	3	0
0	2	0
0	21	0
0	1	0
0	5	0
2	1	0
2	4	0
1	7	0
0	180	1
0	3	0
0	1	0
0	2	0
0	180	1
0	1	0
0	14	0
0	180	1
0	180	1
1	3	0
2	120	0
2	4	0
0	2	0
1	7	0
0	180	1
0	180	1
2	3	0
1	28	0
1	14	0
0	4	0
0	180	1
0	180	1
0	180	1
2	2	0
0	2	0
0	180	1
0	180	1
0	60	0
0	7	0
2	2	0
1	5	0
1	13	0
1	124	1
0	8	0
2	21	0
1	60	0
2	0	0
2	6	0
0	14	0
1	7	0
0	180	1
0	180	1
0	180	1
0	162	1
0	6	0
2	31	0
0	3	0
0	180	1
2	76	0
2	21	0
0	36	0
0	180	1
0	159	1
0	180	1
0	126	0
0	180	1
2	3	0
0	2	0
2	31	0
0	3	0
0	7	0
1	180	1
0	3	0
0	1	0
0	31	0
1	180	1
0	7	0
0	135	1
0	180	1
1	136	0
2	180	1
0	180	1
0	180	1
1	1	0
1	104	0
2	77	0
1	180	1
0	5	0
1	163	1
1	6	0
2	180	1
2	180	1
0	3	0
0	180	1
2	4	0
0	14	0
0	7	0
0	175	1
2	1	0
0	90	0
0	30	0
1	150	0
0	61	0
0	180	1
1	49	0
1	180	1
2	37	0
0	180	1
1	176	1
1	127	0
0	180	0
0	1	0
0	14	0
0	0	0
2	60	0
2	5	0
1	180	1
1	3	0
2	180	1
2	15	0
0	0	0
0	180	1
1	21	0
0	21	0
2	180	1
1	2	0
0	180	1
2	14	0
0	7	0
0	180	1
0	62	0
0	3	0
0	2	0
0	1	0
2	156	0
0	1	0
1	5	0
0	74	0
2	7	0
2	30	0
0	180	1
0	140	1
0	180	1
2	1	0
2	5	0
0	4	0
0	82	0
1	180	1
2	1	0
0	180	1
0	91	0
0	2	0
0	4	0
0	2	0
0	180	1
2	180	1
2	2	0
2	7	0
0	3	0
0	28	0
2	2	0
2	30	0
0	1	0
2	4	0
1	1	0
0	97	0
1	7	0
1	99	0
0	14	0
0	0	0
0	2	0
0	180	1
0	31	0
2	9	0
2	91	0
1	5	0
0	30	0
0	180	1
1	22	0
1	180	1
0	180	1
0	14	0
0	2	0
2	180	1
0	1	0
0	0	0
2	3	0
0	180	1
2	2	0
2	144	0
2	14	0
1	180	1
2	4	0
1	180	0
0	180	1
0	7	0
0	180	1
0	174	1
2	3	0
2	0	0
0	180	1
1	180	1
0	1	0
0	180	1
0	52	0
0	146	1
1	171	1
0	150	0
1	25	0
1	1	0
0	3	0
0	2	0
0	180	1
0	2	0
0	145	1
2	3	0
1	0	0
2	180	1
0	180	1
1	180	1
2	82	0
1	14	0
2	33	0
2	47	0
1	21	0
0	0	0
1	7	0
0	169	1
2	180	1
2	14	0
2	21	0
0	2	0
0	3	0
0	174	1
0	2	0
0	180	1
2	7	0
2	164	0
0	180	1
0	7	0
0	90	0
2	180	1
0	4	0
2	180	1
1	180	1
0	84	0
1	2	0
0	5	0
2	14	0
0	21	0
0	0	0
2	180	1
2	180	1
0	2	0
2	3	0
2	31	0
0	180	1
0	180	1
2	180	1
0	14	0
0	160	1
2	91	0
0	180	1
2	7	0
0	180	1
1	3	0
2	2	0
2	7	0
2	5	0
0	180	1
1	180	1
0	7	0
0	180	1
2	158	1
1	21	0
1	180	1
0	9	0
2	1	0
2	1	0
0	1	0
0	180	1
0	143	1
2	31	0
1	173	0
1	180	1
2	138	1
0	180	1
2	5	0
0	178	1
0	180	1
1	180	1
0	180	1
0	2	0
2	3	0
0	174	0
0	180	1
2	180	1
2	7	0
0	180	1
0	180	1
2	7	0
2	92	0
0	3	0
1	123	0
0	180	1
0	3	0
0	180	1
2	2	0
2	28	0
0	2	0
1	2	0
1	90	0
2	7	0
1	21	0
0	1	0
0	22	0
0	180	1
1	4	0
0	170	1
1	21	0
0	1	0
2	17	0
1	4	0
2	92	0
0	17	0
0	3	0
0	134	1
0	180	1
2	5	0
0	4	0
0	180	1
0	180	1
0	180	1
2	180	1
0	31	0
0	3	0
2	2	0
1	14	0
2	30	0
0	0	0
0	1	0
0	180	1
0	2	0
2	18	0
0	180	1
1	29	0
0	180	1
0	180	1
0	92	0
0	180	1
0	180	1
0	2	0
0	10	0
1	14	0
0	21	0
0	3	0
0	34	0
0	0	0
0	14	0
1	1	0
2	14	0
0	173	1
0	2	0
0	122	0
0	14	0
0	3	0
2	180	1
0	1	0
0	3	0
1	30	0
1	21	0
2	2	0
1	0	0
2	6	0
2	7	0
0	3	0
0	180	1
0	2	0
2	31	0
0	180	1
2	2	0
0	3	0
1	14	0
1	180	1
0	15	0
1	2	0
0	2	0
0	180	1
1	180	1
2	140	0
2	21	0
0	6	0
2	62	0
0	30	0
2	180	1
1	153	0
2	180	1
1	8	0
2	3	0
2	3	0
2	7	0
0	131	1
2	7	0
0	0	0
0	180	1
0	180	1
0	180	1
0	2	0
0	4	0
0	24	0
0	7	0
0	3	0
0	30	0
2	1	0
0	21	0
2	180	1
2	10	0
0	180	1
2	7	0
0	1	0
0	21	0
0	180	1
2	2	0
0	20	0
2	2	0
0	2	0
2	180	1
2	180	1
1	4	0
2	180	1
0	180	1
0	92	0
1	21	0
0	14	0
1	30	0
0	3	0
0	35	0
1	20	0
0	2	0
1	179	1
0	1	0
2	180	1
2	123	0
0	180	1
2	180	1
2	3	0
0	60	0
0	14	0
1	180	1
0	5	0
1	1	0
2	179	1
0	180	1
0	3	0
0	180	1
0	180	1
2	5	0
2	3	0
2	180	1
0	12	0
1	180	1
2	62	0
0	166	0
0	4	0
0	17	0
0	33	0
0	180	1
2	47	0
0	2	0
2	129	1
0	62	0
1	47	0
0	180	1
0	180	1
0	180	1
0	10	0
0	7	0
0	144	0
0	160	1
1	180	1
0	120	0
0	2	0
2	125	1
1	31	0
0	1	0
1	24	0
0	4	0
2	60	0
2	3	0
0	180	1
0	7	0
0	180	1
2	62	0
0	180	1
0	14	0
0	180	1
0	123	1
2	30	0
0	5	0
2	7	0
1	123	1
0	3	0
0	1	0
0	7	0
2	180	1
0	92	0
1	30	0
2	7	0
0	16	0
0	14	0
1	14	0
0	146	0
1	179	1
1	62	0
1	129	1
0	4	0
0	180	1
0	4	0
2	21	0
0	1	0
1	100	0
0	61	0
0	2	0
0	180	1
0	21	0
2	7	0
0	1	0
2	145	0
0	30	0
0	180	1
1	92	0
0	1	0
2	180	1
0	180	1
0	60	0
0	155	1
0	31	0
0	1	0
2	2	0
0	180	1
0	180	1
1	180	1
0	180	1
0	7	0
2	29	0
1	180	1
0	5	0
2	14	0
0	180	1
1	180	1
1	1	0
0	180	1
0	0	0
1	3	0
0	2	0
0	180	1
0	5	0
2	1	0
2	5	0
2	2	0
2	109	0
1	129	1
0	180	1
0	163	1
2	121	1
0	136	1
1	180	1
0	180	1
0	1	0
0	180	1
0	3	0
2	1	0
0	4	0
2	122	0
1	1	0
0	180	1
1	2	0
0	92	0
2	130	1
0	7	0
1	7	0
0	180	1
0	7	0
0	7	0
0	61	0
1	180	1
0	14	0
1	92	0
0	3	0
0	180	1
0	0	0
0	42	0
0	2	0
0	180	1
2	8	0
2	10	0
0	6	0
2	7	0
2	180	1
1	61	0
0	180	1
0	11	0
2	180	1
0	179	1
0	6	0
0	14	0
0	21	0
0	2	0
0	180	1
2	180	1
2	4	0
2	21	0
1	14	0
0	180	1
0	59	0
0	5	0
0	21	0
0	14	0
0	127	1
0	180	1
0	15	0
0	180	1
1	174	1
2	1	0
0	157	1
2	7	0
0	15	0
1	61	0
0	21	0
0	180	1
1	113	0
0	3	0
2	180	1
0	162	1
0	180	1
0	157	1
0	5	0
2	169	0
0	1	0
2	35	0
0	180	1
0	180	1
2	4	0
2	180	1
1	180	1
0	180	1
0	136	1
2	21	0
2	61	0
0	3	0
2	14	0
0	12	0
2	21	0
2	2	0
0	1	0
0	1	0
0	180	1
0	82	0
0	30	0
1	180	1
1	75	0
1	7	0
1	7	0
0	2	0
0	2	0
0	180	1
0	180	1
0	96	0
1	59	0
1	7	0
0	30	0
0	2	0
2	2	0
0	14	0
2	0	0
0	93	0
0	180	1
1	2	0
1	1	0
2	2	0
1	5	0
1	95	0
0	14	0
0	90	0
0	0	0
2	180	1
0	2	0
0	180	1
0	30	0
1	1	0
0	0	0
2	8	0
0	180	1
0	2	0
0	3	0
2	180	1
0	14	0
0	61	0
0	7	0
2	2	0
2	180	1
0	14	0
0	3	0
0	180	1
0	86	0
2	14	0
2	180	1
2	76	0
0	180	1
2	180	1
0	180	1
0	179	1
0	14	0
0	180	1
0	14	0
0	180	1
1	3	0
0	178	0
2	7	0
1	180	1
0	180	1
1	14	0
0	30	0
2	30	0
0	14	0
0	180	1
1	3	0
0	30	0
1	180	1
0	180	1
1	3	0
2	137	1
2	4	0
0	1	0
1	14	0
0	90	0
0	2	0
0	180	1
1	30	0
0	124	0
0	1	0
2	21	0
0	130	1
0	180	1
0	180	1
2	180	1
0	1	0
1	150	0
2	31	0
0	92	0
1	180	1
0	128	1
2	1	0
2	180	1
0	180	1
1	9	0
0	4	0
1	180	1
2	172	0
0	3	0
2	180	1
0	3	0
2	127	0
0	180	1
0	180	1
0	14	0
1	1	0
1	180	1
0	64	0
0	129	0
1	119	0
2	22	0
1	4	0
1	180	1
2	7	0
0	5	0
2	29	0
1	28	0
2	180	1
1	57	0
2	180	1
0	180	1
0	159	1
1	180	1
0	1	0
1	7	0
0	34	0
0	30	0
2	10	0
0	56	0
2	180	1
2	1	0
1	180	1
0	9	0
2	120	1
1	1	0
0	7	0
0	2	0
0	180	1
0	180	1
0	7	0
2	180	1
0	66	0
2	159	1
2	3	0
2	180	1
0	7	0
2	180	1
2	4	0
0	100	0
1	0	0
2	31	0
0	180	1
0	2	0
0	31	0
0	21	0
0	7	0
2	175	1
1	7	0
1	77	0
0	1	0
2	2	0
0	180	1
1	42	0
0	90	0
2	1	0
2	180	1
0	7	0
1	14	0
1	7	0
1	180	1
1	3	0
2	30	0
1	169	1
1	2	0
2	61	0
1	180	1
2	120	0
2	4	0
0	35	0
2	2	0
0	92	0
0	7	0
2	3	0
2	3	0
1	61	0
0	180	1
0	169	1
2	2	0
0	71	0
0	59	0
1	180	1
1	14	0
0	180	1
1	180	1
0	136	0
1	120	0
2	31	0
0	2	0
2	48	0
1	162	1
1	7	0
2	180	1
0	150	0
2	5	0
1	4	0
0	180	1
2	4	0
0	70	0
1	1	0
2	171	1
1	4	0
0	180	1
0	180	1
2	135	1
2	2	0
1	14	0
0	2	0
2	3	0
2	25	0
0	30	0
0	3	0
0	7	0
1	14	0
1	162	1
0	170	1
2	13	0
1	4	0
0	14	0
0	151	1
0	14	0
2	49	0
0	9	0
1	120	0
2	7	0
2	180	1
1	30	0
1	3	0
2	180	1
1	180	1
0	14	0
0	180	1
1	35	0
2	3	0
0	31	0
2	180	1
0	14	0
2	7	0
1	30	0
2	60	0
2	133	0
0	49	0
0	169	1
0	3	0
2	180	1
0	1	0
0	7	0
0	31	0
0	1	0
0	29	0
1	14	0
2	14	0
2	154	0
0	14	0
1	11	0
2	4	0
0	1	0
0	180	1
0	7	0
2	5	0
2	3	0
0	4	0
1	177	1
0	180	1
0	153	0
0	2	0
2	180	1
0	59	0
1	21	0
1	21	0
2	2	0
2	180	1
2	14	0
2	180	1
1	7	0
2	21	0
0	180	1
0	151	0
0	180	1
0	66	0
0	180	1
0	180	1
2	3	0
0	2	0
2	4	0
1	35	0
0	180	1
0	0	0
0	180	1
0	121	0
0	180	1
0	156	0
2	3	0
1	62	0
1	1	0
2	78	0
1	31	0
2	7	0
0	59	0
2	170	1
0	31	0
2	5	0
0	180	1
2	2	0
1	180	1
2	0	0
2	42	0
0	1	0
0	18	0
1	180	1
1	7	0
2	4	0
1	42	0
1	145	1
2	6	0
2	31	0
0	2	0
0	57	0
1	180	1
0	7	0
2	1	0
2	2	0
0	2	0
0	150	1
0	40	0
2	29	0
1	145	1
0	31	0
2	180	1
0	180	1
0	7	0
0	1	0
2	180	1
0	180	1
0	180	1
0	2	0
1	120	0
0	171	1
0	180	1
2	180	1
0	180	1
2	0	0
0	31	0
0	180	1
2	46	0
0	18	0
0	90	0
1	67	0
2	180	1
1	22	0
0	1	0
1	7	0
2	7	0
0	180	1
1	42	0
0	7	0
0	2	0
1	7	0
0	7	0
0	0	0
0	8	0
2	6	0
2	7	0
2	180	1
2	180	1
0	85	0
0	59	0
0	4	0
2	2	0
2	180	1
0	180	1
1	180	1
0	0	0
0	121	0
1	8	0
0	1	0
0	61	0
0	3	0
2	18	0
0	27	0
0	30	0
2	180	1
0	180	1
0	10	0
0	3	0
0	180	1
2	8	0
0	3	0
1	21	0
0	180	1
2	2	0
0	7	0
2	0	0
0	180	1
1	7	0
2	1	0
0	29	0
2	180	1
2	92	0
0	180	1
2	28	0
2	1	0
0	180	1
0	180	1
0	14	0
0	14	0
0	1	0
2	55	0
1	180	1
2	120	0
0	2	0
0	90	0
0	180	1
0	7	0
1	0	0
2	3	0
2	3	0
0	21	0
0	172	1
1	180	1
0	31	0
2	28	0
2	14	0
0	180	1
2	180	1
2	180	1
0	180	1
0	180	1
0	37	0
0	180	1
1	8	0
0	4	0
0	66	0
0	1	0
1	180	1
0	7	0
2	1	0
2	7	0
1	120	0
2	9	0
0	180	1
2	180	1
0	4	0
0	2	0
1	2	0
2	7	0
2	13	0
0	3	0
0	1	0
0	180	1
2	3	0
0	1	0
0	31	0
0	7	0
0	137	0
0	17	0
0	3	0
0	14	0
2	89	0
1	0	0
0	0	0
0	2	0
0	61	0
0	3	0
2	1	0
2	14	0
0	180	1
2	4	0
1	1	0
0	180	1
0	180	1
0	30	0
0	180	1
2	1	0
0	180	1
0	2	0
0	7	0
2	3	0
1	180	1
0	3	0
1	59	0
1	6	0
2	1	0
0	20	0
0	28	0
1	7	0
2	2	0
0	99	0
2	6	0
0	180	1
0	89	0
2	45	0
2	2	0
0	1	0
0	3	0
2	30	0
2	28	0
0	2	0
0	5	0
2	28	0
2	28	0
0	180	1
2	14	0
0	7	0
0	3	0
2	30	0
0	21	0
0	180	1
1	2	0
1	1	0
0	180	1
0	2	0
2	180	1
0	123	1
2	13	0
1	1	0
2	178	0
1	3	0
2	4	0
1	180	1
1	14	0
0	77	0
2	180	1
0	1	0
1	150	0
0	153	0
0	180	1
0	180	1
0	180	1
2	68	0
1	180	0
0	14	0
0	4	0
2	30	0
0	2	0
2	1	0
2	12	0
0	180	1
1	3	0
0	180	1
2	0	0
0	15	0
0	3	0
2	3	0
0	180	1
1	7	0
0	30	0
2	3	0
2	11	0
1	180	1
0	160	0
0	1	0
0	180	1
0	4	0
0	3	0
2	2	0
0	4	0
2	1	0
0	2	0
0	2	0
2	31	0
0	2	0
0	180	1
0	180	1
1	3	0
0	8	0
1	75	0
2	158	1
0	180	1
0	10	0
0	95	0
2	180	1
1	2	0
1	1	0
2	8	0
2	3	0
0	2	0
2	152	1
0	60	0
2	82	0
2	30	0
1	3	0
2	7	0
0	111	0
2	1	0
1	180	1
0	100	0
0	175	1
0	1	0
2	1	0
0	131	1
0	1	0
0	14	0
0	13	0
0	14	0
0	7	0
2	7	0
2	7	0
1	1	0
0	180	1
0	180	1
0	180	1
0	14	0
2	91	0
2	1	0
2	2	0
0	180	1
0	180	1
0	42	0
0	180	1
0	180	1
0	3	0
2	180	1
0	180	1
2	2	0
2	7	0
2	7	0
0	180	1
0	153	0
2	180	1
0	150	0
0	14	0
0	23	0
2	158	1
0	14	0
2	85	0
0	180	1
0	14	0
0	176	1
1	7	0
0	140	1
0	4	0
0	3	0
0	180	1
2	24	0
2	2	0
1	180	1
2	82	0
1	180	1
1	3	0
2	0	0
1	1	0
0	105	0
0	21	0
2	5	0
0	60	0
0	1	0
0	3	0
2	7	0
0	180	1
0	3	0
0	30	0
1	2	0
0	172	1
0	180	1
2	152	1
2	1	0
0	180	1
2	180	1
0	180	1
1	30	0
2	138	1
1	180	1
2	75	0
1	14	0
0	2	0
0	4	0
0	4	0
1	180	1
2	21	0
2	7	0
0	123	0
2	2	0
2	1	0
1	2	0
2	14	0
2	30	0
0	180	1
0	180	1
2	1	0
2	31	0
2	30	0
2	2	0
0	4	0
1	2	0
1	1	0
0	3	0
0	90	0
2	4	0
2	3	0
0	1	0
2	2	0
0	15	0
1	61	0
1	133	0
0	150	1
1	157	1
0	152	0
0	158	1
2	31	0
2	146	1
0	2	0
1	7	0
1	180	1
1	14	0
0	173	1
2	2	0
0	1	0
2	3	0
2	180	1
0	31	0
0	88	0
0	14	0
2	7	0
2	2	0
2	180	1
0	14	0
0	15	0
1	1	0
0	2	0
0	14	0
1	147	0
2	21	0
0	180	1
2	180	1
1	180	1
2	180	1
0	1	0
2	54	0
1	180	1
2	3	0
0	180	1
0	180	1
0	1	0
1	180	1
0	30	0
0	42	0
0	1	0
2	2	0
0	180	1
1	6	0
2	2	0
1	2	0
1	180	1
2	3	0
0	180	1
1	180	1
0	3	0
0	180	1
0	30	0
2	180	1
1	3	0
2	67	0
0	7	0
1	7	0
2	180	1
2	1	0
0	142	0
0	4	0
0	4	0
0	1	0
0	2	0
2	1	0
0	9	0
2	180	1
0	4	0
0	180	1
0	122	0
1	1	0
0	7	0
1	3	0
0	92	0
2	30	0
0	3	0
0	3	0
0	161	1
2	8	0
0	180	1
0	180	1
0	3	0
0	169	1
1	7	0
1	3	0
0	2	0
2	3	0
2	161	0
1	180	1
0	7	0
0	2	0
2	21	0
0	130	1
0	95	0
0	21	0
0	180	1
2	2	0
2	2	0
1	15	0
2	180	1
0	14	0
0	106	0
2	2	0
0	4	0
0	4	0
2	92	0
0	4	0
0	7	0
2	7	0
0	2	0
1	3	0
2	1	0
0	7	0
0	124	0
0	5	0
2	62	0
0	3	0
0	3	0
1	2	0
0	150	1
0	150	0
0	59	0
0	102	0
2	4	0
0	180	1
2	33	0
0	7	0
2	142	0
1	180	1
1	180	1
0	2	0
2	1	0
2	1	0
2	2	0
0	54	0
1	1	0
0	4	0
2	14	0
2	1	0
0	15	0
1	2	0
1	61	0
2	14	0
0	2	0
1	180	1
2	2	0
0	4	0
0	123	0
0	180	1
0	3	0
0	180	1
2	2	0
0	46	0
1	3	0
0	14	0
2	3	0
0	180	1
2	1	0
1	7	0
0	180	1
0	1	0
0	180	1
1	43	0
1	7	0
0	132	1
0	180	1
2	3	0
1	180	1
2	2	0
2	7	0
2	3	0
2	14	0
2	7	0
1	3	0
2	2	0
0	180	1
2	18	0
2	180	1
1	62	0
2	21	0
2	180	1
0	3	0
1	31	0
2	2	0
0	6	0
2	2	0
0	10	0
0	180	1
0	180	1
0	7	0
0	14	0
2	62	0
0	180	1
1	1	0
0	4	0
0	30	0
0	180	1
1	180	1
0	4	0
0	14	0
0	180	1
2	3	0
0	168	1
0	180	1
2	14	0
2	61	0
2	8	0
1	180	1
0	3	0
2	127	1
0	1	0
0	7	0
2	7	0
0	180	1
0	6	0
2	92	0
0	180	1
1	180	1
1	180	1
0	5	0
0	7	0
0	3	0
0	2	0
2	32	0
0	14	0
2	160	1
0	1	0
0	5	0
2	169	0
0	160	1
0	14	0
1	0	0
0	180	1
2	138	1
1	3	0
0	7	0
1	1	0
1	2	0
0	18	0
0	3	0
1	2	0
1	7	0
2	1	0
0	5	0
1	62	0
0	30	0
2	7	0
2	180	1
1	5	0
0	139	1
2	31	0
1	28	0
2	1	0
2	146	1
0	7	0
0	21	0
2	61	0
0	91	0
2	147	1
0	180	1
0	2	0
0	180	1
0	180	1
0	1	0
0	180	1
2	3	0
0	1	0
2	28	0
0	21	0
0	11	0
0	73	0
0	180	1
2	3	0
2	2	0
0	180	1
0	31	0
0	3	0
0	2	0
2	3	0
0	8	0
0	122	0
2	5	0
0	180	1
2	5	0
2	3	0
2	61	0
0	61	0
2	91	0
0	21	0
2	86	0
1	17	0
2	2	0
0	180	1
0	4	0
0	7	0
1	20	0
2	14	0
2	1	0
2	10	0
1	37	0
1	2	0
2	2	0
2	7	0
0	180	1
2	49	0
[truncated: 393 more rows]
